# Supplementary material for: Widespread Alu repeat-driven expansion of consensus DR2 retinoic acid response elements during primate evolution
Source: BMC Genomics. 2007 Jan 19;8:23. doi: 10.1186/1471-2164-8-23 (PMC1785376; doi:10.1186/1471-2164-8-23)
Supplement: Additional File 1 — A table of DR2 embedded in Alu found in Human but not Chimp and Rhesus genome. [file 1471-2164-8-23-S1.xls]

## Sheet: DR2-Alu human only
	DR2 in Alu not found in Chimp and Rhesus
DR2 id (41)	Chr.	Str.	DR2	Alu	Pos.
29992	chr10:64467365-64467378	+	GGGTCACGAGGTCA	Y	57
59831	chr11:51043146-51043159	+	GGGTCACGAGGTCA	Y	55
59832	chr11:54455200-54455213	-	GGGTCACGAGGTCA	Y	55
101976	chr13:33107905-33107918	+	AGGTCAGGAGTTCA	Y	67
120694	chr14:101810268-101810281	-	AGGTCAGGAGGTCA	Y	62
135868	chr14:30757544-30757557	-	GGTTCACGAGGTCA	Y	56
192016	chr17:18602981-18602994	+	AGGTCACGAGGTCA	Y	57
216327	chr17:4231043-4231056	+	GGTTCACGAGGTCA	Y	57
238698	chr19:10794558-10794571	+	AGGTCACGAGGTCA	Y	57
242976	chr19:46055199-46055212	-	AGGTCAGGAGTTCA	Yb9	67
243391	chr19:51946883-51946896	-	AGGTCAGGAGTTCA	Yb9	67
273608	chr1:116623842-116623855	+	AGGTCACGAGGTCA	Y	57
299666	chr1:1469645-1469658	-	AGTTCAGGAGGTCA	Y	59
315922	chr1:31986497-31986510	-	GGGTCACGAGGTCA	Y	57
320928	chr1_random:224849-224862	-	AGTTCAGGAGGTCA	Y	59
321155	chr1_random:246332-246345	-	GGGTCATGAGGTCA	Y	57
328057	chr20:61882383-61882396	+	AGGTCAGGAGTTCA	Y	65
350364	chr22:23610391-23610404	-	AGGTCAGGAGTTCA	Y	67
407522	chr2:16198987-16199000	+	GGGTCACGAGGTCA	Y	57
408476	chr2:108316677-108316690	+	GGGTCATGAGGTCA	Y	53
420678	chr3:146448022-146448035	-	AGGTCACAAGGTCA	Y	57
420919	chr3:47544015-47544028	-	AGGTCACGAGGTCA	Y	57
451037	chr3:9899460-9899473	-	GGGTCATGAGGTCA	Y	57
489169	chr4:180467294-180467307	+	GGTTCATGAGGTCA	Y	57
489971	chr4_random:761601-761614	-	GGGTCACGAGGTCA	Y	57
603037	chr7:44728485-44728498	+	GGTTCACAAGGTCA	Y	57
631885	chr8:38067438-38067451	+	GGGTCACGAGGTCA	Y	57
640973	chr9:38780230-38780243	+	AGGTCACGAGGTCA	Y	57
640976	chr9:44047091-44047104	-	AGGTCACGAGGTCA	Y	57
640978	chr9:66132089-66132102	-	AGGTCACGAGGTCA	Y	57
674735	chrX:513704-513717	-	AGGTCAGGAGTTCA	Y	90
683574	chrX:2065380-2065393	-	AGTTCACGAGGTCA	Y	57
683576	chrX:46689602-46689615	+	AGTTCACGAGGTCA	Y	56
692128	chrX:2429905-2429918	+	GGGTCACGAGGTCA	Y	57
692643	chrX:90803297-90803310	-	GGGTCATGAGGTCA	Y	41
693755	chrX:73645512-73645525	+	GGTTCACGAGGTCA	Y	57
696432	chrY:13236927-13236940	-	AGGTCACGAGGTCA	Y	38
697181	chrY:513704-513717	-	AGGTCAGGAGTTCA	Y	90
698580	chrY:2065380-2065393	-	AGTTCACGAGGTCA	Y	57
698734	chrY:21139272-21139285	-	AGTTCATGAGGTCA	Y	56
700116	chrY:2429905-2429918	+	GGGTCACGAGGTCA	Y	57

## Sheet: 10kb
DR2 id (6)	Chr.	Str.	DR2	Start	DR2 end	Dist.	mRNA	Gene	EntrezGene (8)	ChimpGene	Alu	Pos.
273608	chr1:116623842-116623855	+	AGGTCACGAGGTCA	116623842	116623855	-4036	NM_000701	ATP1A1	476	457152	Y	57
273608	chr1:116623842-116623855	+	AGGTCACGAGGTCA	116623842	116623855	-4036	NM_001001586	ATP1A1	476	457152	Y	57
451037	chr3:9899460-9899473	-	GGGTCATGAGGTCA	9899460	9899473	-3733	NM_022094	CIDEC	63924	---	Y	57
242976	chr19:46055199-46055212	-	AGGTCAGGAGTTCA	46055199	46055212	-7032	NM_000762	CYP2A6	1548	---	Yb9	67
243391	chr19:51946883-51946896	-	AGGTCAGGAGTTCA	51946883	51946896	5741	NM_024301	FKRP	79147	---	Yb9	67
451037	chr3:9899460-9899473	-	GGGTCATGAGGTCA	9899460	9899473	-7799	NM_032492	JAGN1	84522	460157	Y	57
683576	chrX:46689602-46689615	+	AGTTCACGAGGTCA	46689602	46689615	-4427	NM_004683	RGN	9104	465598	Y	56
683576	chrX:46689602-46689615	+	AGTTCACGAGGTCA	46689602	46689615	-4427	NM_152869	RGN	9104	465598	Y	56
243391	chr19:51946883-51946896	-	AGGTCAGGAGTTCA	51946883	51946896	-5369	NM_013403	STRN4	29888	---	Yb9	67
408476	chr2:108316677-108316690	+	GGGTCATGAGGTCA	108316677	108316690	-5492	NM_001008743	SULT1C3	442038	470467	Y	53

## Sheet: Stats
	DR2	Gene	Alu
Genome	41	---	41
10kb	6	8	6
