# Supplementary material for: Widespread Alu repeat-driven expansion of consensus DR2 retinoic acid response elements during primate evolution
Source: BMC Genomics. 2007 Jan 19;8:23. doi: 10.1186/1471-2164-8-23 (PMC1785376; doi:10.1186/1471-2164-8-23)
Supplement: Additional File 2 — A table of all DR2 in Alu within 10 kb of human gene 5' ends. [file 1471-2164-8-23-S2.xls]

## Sheet: DR2 in Alu
	DR2 in Alu within 10kb of gene 5' ends
DR2 id	Chr.	Str.	DR2	Dist.	mRNA	Gene	EntrezGene	Alu	Pos.	note	Pubmed
73068	chr12:12926342-12926355	+	AGGTCAGGAGTTCA	-8881	NM_003979	GPRC5A	9052	Sp	67	gene has known RARE	14706456
73069	chr12:12931628-12931641	-	AGGTCAGGAGTTCA	-3582	NM_003979	GPRC5A	9052	Sq	67	gene has known RARE	14706456
73071	chr12:12939962-12939975	+	AGGTCAGGAGTTCA	4739	NM_003979	GPRC5A	9052	Y	64	gene has known RARE	14706456
194594	chr17:17518448-17518461	+	AGGTCAGGAGTTCA	-7064	NM_030665	RAI1	10743	Sq	67	gene responsive to RA	7476016
194595	chr17:17523602-17523615	+	AGGTCAGGAGTTCA	-1910	NM_030665	RAI1	10743	Sp	66	gene responsive to RA	7476016
425096	chr3:159929234-159929247	-	AGGTCAGGAGTTCA	3730	NM_002888	RARRES1	5918	Sx	67	gene responsive to RA	10565371
425096	chr3:159929234-159929247	-	AGGTCAGGAGTTCA	3730	NM_206963	RARRES1	5918	Sx	67	gene responsive to RA	10565371
425097	chr3:159930164-159930177	-	AGGTCAGGAGTTCA	2800	NM_002888	RARRES1	5918	Sg1	65	gene responsive to RA	10565371
425097	chr3:159930164-159930177	-	AGGTCAGGAGTTCA	2800	NM_206963	RARRES1	5918	Sg1	65	gene responsive to RA	10565371
42975	chr11:63063795-63063808	+	AGGTCAGGAGTTCA	2939	NM_004585	RARRES3	5920	Sp	67	gene has known RARE	15850806
42976	chr11:63064659-63064672	+	AGGTCAGGAGTTCA	3803	NM_004585	RARRES3	5920	Sx	67	gene has known RARE	15850806
379338	chr2:73347753-73347766	+	AGGTCAGGAGTTCA	-5292	NM_006062	SMYD5	10322	Sg	65	gene responsive to RA	8754834
371778	chr2:73350471-73350484	-	AGGTCAGCAGTTCA	-2561	NM_006062	SMYD5	10322	Sg	63	gene has known RARE	8754834
379339	chr2:73355954-73355967	-	AGGTCAGGAGTTCA	2922	NM_006062	SMYD5	10322	Sg	65	gene has known RARE	8754834
74858	chr12:6774432-6774445	-	AGGTCAGGAGTTCA	5440	NM_000616	CD4	920	Sx	67	DR2 is in DNase hypersensitive site	16344561
42581	chr11:47745946-47745959	+	AGGTCAGGAGTTCA	-503	NM_015308	FNBP4	23360	Sg	50	DR2 is in DNase hypersensitive site	16344561
579472	chr7:73315448-73315461	+	AGGTCAGGAGTTCA	2360	NM_005685	GTF2IRD1	9569	Sg	65	DR2 is in DNase hypersensitive site	16344561
579472	chr7:73315448-73315461	+	AGGTCAGGAGTTCA	2677	NM_016328	GTF2IRD1	9569	Sg	65	DR2 is in DNase hypersensitive site	16344561
167838	chr16:31614881-31614894	+	AGGTCAGGAGTTCA	-4554	NM_024048	MGC3020	79014	Sx	67	DR2 is in DNase hypersensitive site	16344561
144291	chr15:63372002-63372015	-	AGGTCAGGAGTTCA	-5944	NM_017851	PARP16	54956	Sx	67	DR2 is in DNase hypersensitive site	16344561
278201	chr1:1185195-1185208	+	AGGTCAGGAGTTCA	-3183	NM_004195	TNFRSF18	8784	Sx	67	DR2 is in DNase hypersensitive site	16344561
278201	chr1:1185195-1185208	+	AGGTCAGGAGTTCA	-3183	NM_148901	TNFRSF18	8784	Sx	67	DR2 is in DNase hypersensitive site	16344561
278201	chr1:1185195-1185208	+	AGGTCAGGAGTTCA	-3183	NM_148902	TNFRSF18	8784	Sx	67	DR2 is in DNase hypersensitive site	16344561
278201	chr1:1185195-1185208	+	AGGTCAGGAGTTCA	4240	NM_003327	TNFRSF4	7293	Sx	67	DR2 is in DNase hypersensitive site	16344561
166667	chr16:1408016-1408029	+	AGGTCAGGAGTTCA	-3323	NM_024023	UNKL	64718	Sx	65	DR2 is in DNase hypersensitive site	16344561
575753	chr7:107227749-107227762	-	AGGTCAGGAGTTCA	9993	NM_002291	LAMB1	3912	Sx	67	DR2 is in DNase hypersensitive site ; gene responsive to RA	16344561; 12401878
540948	chr6:74021882-74021895	-	AGGTCAGGAGTTCA	7745	NM_030568	C6orf148	80759	Sx	70	DR2 within region identified by ChIP-chip with RARA	GSE2797 (15499007)
143553	chr15:41723046-41723059	-	AGGTCAGGAGTTCA	5272	NM_054020	CATSPER2	117155	Sx	66	DR2 within region identified by ChIP-chip with RARA	GSE2797 (15499007)
143553	chr15:41723046-41723059	-	AGGTCAGGAGTTCA	5272	NM_172095	CATSPER2	117155	Sx	66	DR2 within region identified by ChIP-chip with RARA	GSE2797 (15499007)
143553	chr15:41723046-41723059	-	AGGTCAGGAGTTCA	5272	NM_172096	CATSPER2	117155	Sx	66	DR2 within region identified by ChIP-chip with RARA	GSE2797 (15499007)
143553	chr15:41723046-41723059	-	AGGTCAGGAGTTCA	5272	NM_172097	CATSPER2	117155	Sx	66	DR2 within region identified by ChIP-chip with RARA	GSE2797 (15499007)
575899	chr7:115763054-115763067	-	AGGTCAGGAGTTCA	4277	NM_001753	CAV1	857	Sx	67	DR2 within region identified by ChIP-chip with RARA	GSE2797 (15499007)
339994	chr21:33890599-33890612	+	AGGTCAGAAGTTCA	-7715	NM_017613	DONSON	29980	Sq	61	DR2 within region identified by ChIP-chip with RARA	GSE2797 (15499007)
339994	chr21:33890599-33890612	+	AGGTCAGAAGTTCA	-7715	NM_145794	DONSON	29980	Sq	61	DR2 within region identified by ChIP-chip with RARA	GSE2797 (15499007)
339994	chr21:33890599-33890612	+	AGGTCAGAAGTTCA	-7715	NM_145795	DONSON	29980	Sq	61	DR2 within region identified by ChIP-chip with RARA	GSE2797 (15499007)
42664	chr11:5214973-5214986	-	AGGTCAGGAGTTCA	-2552	NM_000519	HBD	3045	Sp	67	DR2 within region identified by ChIP-chip with RARA	GSE2797 (15499007)
38201	chr11:5234577-5234590	-	AGGTCAAGAGTTCA	-6927	NM_000559	HBG1	3047	Sx	67	DR2 within region identified by ChIP-chip with RARA	GSE2797 (15499007)
38201	chr11:5234577-5234590	-	AGGTCAAGAGTTCA	-2003	NM_000184	HBG2	3048	Sx	67	DR2 within region identified by ChIP-chip with RARA	GSE2797 (15499007)
244068	chr19:59507050-59507063	+	AGGTCAGGAGTTCA	9130	NM_181879	LILRA5	353514	Sx	67	DR2 within region identified by ChIP-chip with RARA	GSE2797 (15499007)
244068	chr19:59507050-59507063	+	AGGTCAGGAGTTCA	9130	NM_181985	LILRA5	353514	Sx	67	DR2 within region identified by ChIP-chip with RARA	GSE2797 (15499007)
244068	chr19:59507050-59507063	+	AGGTCAGGAGTTCA	9130	NM_181986	LILRA5	353514	Sx	67	DR2 within region identified by ChIP-chip with RARA	GSE2797 (15499007)
244068	chr19:59507050-59507063	+	AGGTCAGGAGTTCA	9171	NM_021250	LILRA5	353514	Sx	67	DR2 within region identified by ChIP-chip with RARA	GSE2797 (15499007)
550436	chr6:108492975-108492988	-	AGTTCAGGAGTTCA	9646	NM_014028	OSTM1	28962	Sx	67	DR2 within region identified by ChIP-chip with RARA	GSE2797 (15499007)
143562	chr15:41832787-41832800	-	AGGTCAGGAGTTCA	6918	NM_005313	PDIA3	2923	Sx	53	DR2 within region identified by ChIP-chip with RARA	GSE2797 (15499007)
326777	chr20:33783677-33783690	+	AGGTCAGGAGTTCA	9930	NM_004902	RNPC2	9584	Sg	44	DR2 within region identified by ChIP-chip with RARA	GSE2797 (15499007)
326777	chr20:33783677-33783690	+	AGGTCAGGAGTTCA	9930	NM_184234	RNPC2	9584	Sg	44	DR2 within region identified by ChIP-chip with RARA	GSE2797 (15499007)
326777	chr20:33783677-33783690	+	AGGTCAGGAGTTCA	9930	NM_184237	RNPC2	9584	Sg	44	DR2 within region identified by ChIP-chip with RARA	GSE2797 (15499007)
326777	chr20:33783677-33783690	+	AGGTCAGGAGTTCA	9930	NM_184241	RNPC2	9584	Sg	44	DR2 within region identified by ChIP-chip with RARA	GSE2797 (15499007)
326777	chr20:33783677-33783690	+	AGGTCAGGAGTTCA	9930	NM_184244	RNPC2	9584	Sg	44	DR2 within region identified by ChIP-chip with RARA	GSE2797 (15499007)
326779	chr20:33795208-33795221	+	AGGTCAGGAGTTCA	-1601	NM_004902	RNPC2	9584	Sx	67	DR2 within region identified by ChIP-chip with RARA	GSE2797 (15499007)
326779	chr20:33795208-33795221	+	AGGTCAGGAGTTCA	-1601	NM_184234	RNPC2	9584	Sx	67	DR2 within region identified by ChIP-chip with RARA	GSE2797 (15499007)
326779	chr20:33795208-33795221	+	AGGTCAGGAGTTCA	-1601	NM_184237	RNPC2	9584	Sx	67	DR2 within region identified by ChIP-chip with RARA	GSE2797 (15499007)
326779	chr20:33795208-33795221	+	AGGTCAGGAGTTCA	-1601	NM_184241	RNPC2	9584	Sx	67	DR2 within region identified by ChIP-chip with RARA	GSE2797 (15499007)
326779	chr20:33795208-33795221	+	AGGTCAGGAGTTCA	-1601	NM_184244	RNPC2	9584	Sx	67	DR2 within region identified by ChIP-chip with RARA	GSE2797 (15499007)
18200	chr10:94828720-94828733	-	AGGTCAGGGGTTCA	5076	NM_000783	CYP26A1	1592	Sx	66	gene has known RARE	16053444, 10976925
18200	chr10:94828720-94828733	-	AGGTCAGGGGTTCA	5511	NM_057157	CYP26A1	1592	Sx	66	gene has known RARE	16053444, 10976925
83895	chr12:51620898-51620911	-	AGTTCAGAAGTTCA	-8199	NM_000224	KRT18	3875	Sg	65	gene has known RARE	7667273
83895	chr12:51620898-51620911	-	AGTTCAGAAGTTCA	-8011	NM_199187	KRT18	3875	Sg	65	gene has known RARE	7667273
74233	chr12:51636985-51636998	-	AGGTCAGGAGTTCA	7888	NM_000224	KRT18	3875	Sg	65	gene has known RARE	7667273
74233	chr12:51636985-51636998	-	AGGTCAGGAGTTCA	8076	NM_199187	KRT18	3875	Sg	65	gene has known RARE	7667273
74234	chr12:51637917-51637930	-	AGGTCAGGAGTTCA	8820	NM_000224	KRT18	3875	Sg	65	gene has known RARE	7667273
74234	chr12:51637917-51637930	-	AGGTCAGGAGTTCA	9008	NM_199187	KRT18	3875	Sg	65	gene has known RARE	7667273
196605	chr17:53713734-53713747	-	AGGTCAGGAGTTCA	-452	NM_000250	MPO	4353	Sx	67	gene has known RARE	8662930
196606	chr17:53718634-53718647	+	AGGTCAGGAGTTCA	-5339	NM_000250	MPO	4353	Sx	67	gene has known RARE	8662930
614940	chr8:42174950-42174963	+	AGGTCAGGAGTTCA	9401	NM_000930	PLAT	5327	Sx	67	gene has known RARE	7706255
614940	chr8:42174950-42174963	+	AGGTCAGGAGTTCA	9401	NM_000931	PLAT	5327	Sx	67	gene has known RARE	7706255
614940	chr8:42174950-42174963	+	AGGTCAGGAGTTCA	9401	NM_033011	PLAT	5327	Sx	67	gene has known RARE	7706255
610833	chr8:42181987-42182000	+	AGGTCACGAGTTCA	2364	NM_000930	PLAT	5327	Sq	67	gene has known RARE	7706255
610833	chr8:42181987-42182000	+	AGGTCACGAGTTCA	2364	NM_000931	PLAT	5327	Sq	67	gene has known RARE	7706255
610833	chr8:42181987-42182000	+	AGGTCACGAGTTCA	2364	NM_033011	PLAT	5327	Sq	67	gene has known RARE	7706255
6995	chr10:101539247-101539260	+	AGGTCAGAAGTTCA	6684	NM_000392	ABCC2	1244	Sx	67	gene has RARE conserved in mouse and rat	16081280
279001	chr1:153481320-153481333	+	AGGTCAGGAGTTCA	7128	NM_001878	CRABP2	1382	Sx	67	gene has RARE conserved in mouse and rat	16081280
272408	chr1:153485101-153485114	+	AGGTCAAGAGTTCA	3347	NM_001878	CRABP2	1382	Sg	63	gene has RARE conserved in mouse and rat	16081280
279002	chr1:153496363-153496376	+	AGGTCAGGAGTTCA	-7915	NM_001878	CRABP2	1382	Sq	59	gene has RARE conserved in mouse and rat	16081280
327780	chr20:52227110-52227123	+	AGGTCAGGAGTTCA	-3179	NM_000782	CYP24A1	1591	Sx	67	gene has RARE conserved in mouse and rat	16081280
580341	chr7:99955854-99955867	-	AGGTCAGGAGTTCA	-7207	NM_000799	EPO	2056	Sg	64	gene has RARE conserved in mouse and rat	16081280
580342	chr7:99962232-99962245	+	AGGTCAGGAGTTCA	-842	NM_000799	EPO	2056	Sx	67	gene has RARE conserved in mouse and rat	16081280
351001	chr22:36519567-36519580	-	AGGTCAGGAGTTCA	-6094	NM_005318	H1F0	3005	Sx	67	gene has RARE conserved in mouse and rat	16081280
351002	chr22:36531775-36531788	+	AGGTCAGGAGTTCA	6101	NM_005318	H1F0	3005	Sx	67	gene has RARE conserved in mouse and rat	16081280
572997	chr7:26899902-26899915	-	AGGTCAGAAGTTCA	8919	NM_005522	HOXA1	3198	Sq	67	gene has RARE conserved in mouse and rat	16081280
572997	chr7:26899902-26899915	-	AGGTCAGAAGTTCA	8919	NM_153620	HOXA1	3198	Sq	67	gene has RARE conserved in mouse and rat	16081280
74242	chr12:51768685-51768698	-	AGGTCAGGAGTTCA	-9005	NM_002178	IGFBP6	3489	Sx	67	gene has RARE conserved in mouse and rat	16081280
74243	chr12:51781734-51781747	+	AGGTCAGGAGTTCA	4031	NM_002178	IGFBP6	3489	Sg	65	gene has RARE conserved in mouse and rat	16081280
74244	chr12:51784544-51784557	-	AGGTCAGGAGTTCA	6854	NM_002178	IGFBP6	3489	Sx	67	gene has RARE conserved in mouse and rat	16081280
42455	chr11:46351843-46351856	-	AGGTCAGGAGTTCA	-8023	NM_001012333	MDK	4192	Sx	67	gene has RARE conserved in mouse and rat	16081280
42455	chr11:46351843-46351856	-	AGGTCAGGAGTTCA	-7939	NM_002391	MDK	4192	Sx	67	gene has RARE conserved in mouse and rat	16081280
42455	chr11:46351843-46351856	-	AGGTCAGGAGTTCA	-7338	NM_001012334	MDK	4192	Sx	67	gene has RARE conserved in mouse and rat	16081280
278999	chr1:153469436-153469449	+	AGGTCAGGAGTTCA	-9174	NM_006617	NES	10763	Sx	67	gene has RARE conserved in mouse and rat	16081280
75467	chr12:93960059-93960072	+	AGGTCAGGAGTTCA	9617	NM_003297	NR2C1	7181	Sx	67	gene has RARE conserved in mouse and rat	16081280
75467	chr12:93960059-93960072	+	AGGTCAGGAGTTCA	9765	NM_001032287	NR2C1	7181	Sx	67	gene has RARE conserved in mouse and rat	16081280
326477	chr20:3005097-3005110	+	AGGTCAGGAGTTCA	4831	NM_000915	OXT	5020	Sx	71	gene has RARE conserved in mouse and rat	16081280
539772	chr6:31242200-31242213	+	AGGTCAGGAGTTCA	-176	NM_203289	POU5F1	5460	Sg	64	gene has RARE conserved in mouse and rat	16081280
539772	chr6:31242200-31242213	+	AGGTCAGGAGTTCA	4232	NM_002701	POU5F1	5460	Sg	64	gene has RARE conserved in mouse and rat	16081280
539773	chr6:31243249-31243262	+	AGGTCAGGAGTTCA	-1225	NM_203289	POU5F1	5460	Sx	64	gene has RARE conserved in mouse and rat	16081280
539773	chr6:31243249-31243262	+	AGGTCAGGAGTTCA	3183	NM_002701	POU5F1	5460	Sx	64	gene has RARE conserved in mouse and rat	16081280
206629	chr17:61724218-61724231	-	AGTTCAGGAGTTCA	-5157	NM_002737	PRKCA	5578	Sx	66	gene has RARE conserved in mouse and rat	16081280
195648	chr17:35743047-35743060	-	AGGTCAGGAGTTCA	-9134	NM_001024809	RARA	5914	Sg	65	gene has RARE conserved in mouse and rat	16081280
195648	chr17:35743047-35743060	-	AGGTCAGGAGTTCA	2164	NM_000964	RARA	5914	Sg	65	gene has RARE conserved in mouse and rat	16081280
195649	chr17:35746073-35746086	-	AGGTCAGGAGTTCA	-6108	NM_001024809	RARA	5914	Sx	67	gene has RARE conserved in mouse and rat	16081280
195649	chr17:35746073-35746086	-	AGGTCAGGAGTTCA	5190	NM_000964	RARA	5914	Sx	67	gene has RARE conserved in mouse and rat	16081280
74253	chr12:51918594-51918607	-	AGGTCAGGAGTTCA	-6360	NM_000966	RARG	5916	Sq	73	gene has RARE conserved in mouse and rat	16081280
280399	chr1:200865975-200865988	-	AGGTCAGGAGTTCA	1134	NM_000537	REN	5972	Sp	67	gene has RARE conserved in mouse and rat	16081280
68832	chr12:119877939-119877952	+	AGGTCAAGAGTTCA	-1330	NM_000545	TCF1	6927	Sx	67	gene has RARE conserved in mouse and rat	16081280
197790	chr17:71971204-71971217	-	AGGTCAGGAGTTCA	-4029	NM_001088	AANAT	15	Sx	67	gene responsive to RA	12401878
197791	chr17:71983804-71983817	-	AGGTCAGGAGTTCA	8571	NM_001088	AANAT	15	Sq	67	gene responsive to RA	12401878
644143	chr9:130609946-130609959	+	AGGTCAGGAGTTCA	-8876	NM_007313	ABL1	25	Sx	45	gene responsive to RA	12401878
644144	chr9:130611771-130611784	-	AGGTCAGGAGTTCA	-7038	NM_007313	ABL1	25	Jo	84	gene responsive to RA	12401878
653104	chr9:130613194-130613207	-	AGTTCAAGAGTTCA	-5615	NM_007313	ABL1	25	Sx	67	gene responsive to RA	12401878
640396	chr9:130621257-130621270	-	AGGTCAAGAGTTCA	2448	NM_007313	ABL1	25	Sx	67	gene responsive to RA	12401878
644150	chr9:130749527-130749540	+	AGGTCAGGAGTTCA	9142	NM_005157	ABL1	25	Sq	25	gene responsive to RA	12401878
281233	chr1:225871280-225871293	+	AGGTCAGGAGTTCA	5298	NM_001100	ACTA1	58	Sx	67	gene responsive to RA	12401878
281234	chr1:225879788-225879801	+	AGGTCAGGAGTTCA	-3210	NM_001100	ACTA1	58	Sx	67	gene responsive to RA	12401878
281235	chr1:225880410-225880423	+	AGGTCAGGAGTTCA	-3832	NM_001100	ACTA1	58	Sx	67	gene responsive to RA	12401878
223465	chr18:905175-905188	-	AGGTCAGGAGTTCA	9801	NM_001117	ADCYAP1	116	Sq	67	gene responsive to RA	12401878
535661	chr6:151662022-151662035	+	AGGTCAGCAGTTCA	8399	NM_005100	AKAP12	9590	Sg	65	gene responsive to RA	12401878
538650	chr6:151734455-151734468	-	AGGTCAGGAGTTCA	-4469	NM_144497	AKAP12	9590	Sx	67	gene responsive to RA	12401878
538651	chr6:151736585-151736598	+	AGGTCAGGAGTTCA	-2352	NM_144497	AKAP12	9590	Sx	67	gene responsive to RA	12401878
538652	chr6:151742584-151742597	-	AGGTCAGGAGTTCA	3660	NM_144497	AKAP12	9590	Sx	55	gene responsive to RA	12401878
280844	chr1:21587407-21587420	-	AGGTCAGGAGTTCA	6245	NM_000478	ALPL	249	Sx	67	gene responsive to RA	12401878
453823	chr3_random:537037-537050	+	AGGTCAGGAGTTCA	7523	NM_001647	APOD	347	Sx	67	gene responsive to RA	12401878
453824	chr3_random:554194-554207	+	AGGTCAGGAGTTCA	-9634	NM_001647	APOD	347	Sg	65	gene responsive to RA	12401878
339734	chr21:26473779-26473792	-	AGGTCAAGAGTTCA	-8789	NM_000484	APP	351	Sx	67	gene responsive to RA	12401878
339734	chr21:26473779-26473792	-	AGGTCAAGAGTTCA	-8789	NM_201413	APP	351	Sx	67	gene responsive to RA	12401878
339734	chr21:26473779-26473792	-	AGGTCAAGAGTTCA	-8789	NM_201414	APP	351	Sx	67	gene responsive to RA	12401878
674983	chrX:66537514-66537527	+	AGGTCAGGAGTTCA	-9381	NM_000044	AR	367	Sx	67	gene responsive to RA	12401878
673621	chrX:1753391-1753404	-	AGGTCAGGAGTTCA	-4771	NM_004043	ASMT	438	Sg1	64	gene responsive to RA	12401878
696970	chrY:1753391-1753404	-	AGGTCAGGAGTTCA	-4771	NM_004043	ASMT	438	Sg1	64	gene responsive to RA	12401878
684618	chrX:1757566-1757579	-	AGTTCATGAGGTCA	-596	NM_004043	ASMT	438	Sg	57	gene responsive to RA	12401878
698733	chrY:1757566-1757579	-	AGTTCATGAGGTCA	-596	NM_004043	ASMT	438	Sg	57	gene responsive to RA	12401878
673622	chrX:1766567-1766580	+	AGGTCAGGAGTTCA	8392	NM_004043	ASMT	438	Sx	67	gene responsive to RA	12401878
696974	chrY:1766567-1766580	+	AGGTCAGGAGTTCA	8392	NM_004043	ASMT	438	Sx	67	gene responsive to RA	12401878
673623	chrX:1767529-1767542	-	AGGTCAGGAGTTCA	9367	NM_004043	ASMT	438	Sq/x	67	gene responsive to RA	12401878
696975	chrY:1767529-1767542	-	AGGTCAGGAGTTCA	9367	NM_004043	ASMT	438	Sq/x	67	gene responsive to RA	12401878
223088	chr18:59145147-59145160	+	AGGTCAGGAGTTCA	-7554	NM_000633	BCL2	596	Sg	65	gene responsive to RA	12401878
223088	chr18:59145147-59145160	+	AGGTCAGGAGTTCA	-7554	NM_000657	BCL2	596	Sg	65	gene responsive to RA	12401878
60148	chr11:101687983-101687996	+	GGGTCAGGAGTTCA	-5421	NM_001165	BIRC3	330	Sq	67	gene responsive to RA	12401878
60148	chr11:101687983-101687996	+	GGGTCAGGAGTTCA	-5421	NM_182962	BIRC3	330	Sq	67	gene responsive to RA	12401878
40802	chr11:101691694-101691707	-	AGGTCAGGAGTTCA	-1697	NM_001165	BIRC3	330	Sx	67	gene responsive to RA	12401878
40802	chr11:101691694-101691707	-	AGGTCAGGAGTTCA	-1697	NM_182962	BIRC3	330	Sx	67	gene responsive to RA	12401878
40803	chr11:101697515-101697528	-	AGGTCAGGAGTTCA	4124	NM_001165	BIRC3	330	Sx	66	gene responsive to RA	12401878
40803	chr11:101697515-101697528	-	AGGTCAGGAGTTCA	4124	NM_182962	BIRC3	330	Sx	66	gene responsive to RA	12401878
197911	chr17:73715879-73715892	+	AGGTCAGGAGTTCA	-5993	NM_001012270	BIRC5	332	Sx	67	gene responsive to RA	12401878
197911	chr17:73715879-73715892	+	AGGTCAGGAGTTCA	-5993	NM_001012271	BIRC5	332	Sx	67	gene responsive to RA	12401878
197911	chr17:73715879-73715892	+	AGGTCAGGAGTTCA	-5993	NM_001168	BIRC5	332	Sx	67	gene responsive to RA	12401878
197912	chr17:73717017-73717030	+	AGGTCAGGAGTTCA	-4855	NM_001012270	BIRC5	332	Sx	67	gene responsive to RA	12401878
197912	chr17:73717017-73717030	+	AGGTCAGGAGTTCA	-4855	NM_001012271	BIRC5	332	Sx	67	gene responsive to RA	12401878
197912	chr17:73717017-73717030	+	AGGTCAGGAGTTCA	-4855	NM_001168	BIRC5	332	Sx	67	gene responsive to RA	12401878
197913	chr17:73719675-73719688	+	AGGTCAGGAGTTCA	-2197	NM_001012270	BIRC5	332	Sg1	65	gene responsive to RA	12401878
197913	chr17:73719675-73719688	+	AGGTCAGGAGTTCA	-2197	NM_001012271	BIRC5	332	Sg1	65	gene responsive to RA	12401878
197913	chr17:73719675-73719688	+	AGGTCAGGAGTTCA	-2197	NM_001168	BIRC5	332	Sg1	65	gene responsive to RA	12401878
197914	chr17:73722878-73722891	+	AGGTCAGGAGTTCA	1006	NM_001012270	BIRC5	332	Sx	33	gene responsive to RA	12401878
197914	chr17:73722878-73722891	+	AGGTCAGGAGTTCA	1006	NM_001012271	BIRC5	332	Sx	33	gene responsive to RA	12401878
197914	chr17:73722878-73722891	+	AGGTCAGGAGTTCA	1006	NM_001168	BIRC5	332	Sx	33	gene responsive to RA	12401878
197916	chr17:73724775-73724788	-	AGGTCAGGAGTTCA	2916	NM_001012270	BIRC5	332	Sq	65	gene responsive to RA	12401878
197916	chr17:73724775-73724788	-	AGGTCAGGAGTTCA	2916	NM_001012271	BIRC5	332	Sq	65	gene responsive to RA	12401878
197916	chr17:73724775-73724788	-	AGGTCAGGAGTTCA	2916	NM_001168	BIRC5	332	Sq	65	gene responsive to RA	12401878
197917	chr17:73725071-73725084	-	AGGTCAGGAGTTCA	3212	NM_001012270	BIRC5	332	Sx	67	gene responsive to RA	12401878
197917	chr17:73725071-73725084	-	AGGTCAGGAGTTCA	3212	NM_001012271	BIRC5	332	Sx	67	gene responsive to RA	12401878
197917	chr17:73725071-73725084	-	AGGTCAGGAGTTCA	3212	NM_001168	BIRC5	332	Sx	67	gene responsive to RA	12401878
464782	chr4:15388901-15388914	-	AGGTCAGGAGTTCA	8004	NM_004334	BST1	683	Sx	67	gene responsive to RA	12401878
611244	chr8:86568025-86568038	+	AGGTCAGAAGTTCA	4527	NM_000067	CA2	760	Sx	67	gene responsive to RA	12401878
195297	chr17:29614225-29614238	+	AGGTCAGGAGTTCA	7816	NM_002982	CCL2	6347	Sq	67	gene responsive to RA	12401878
242161	chr19:35001128-35001141	-	AGGTCAGGAGTTCA	5740	NM_057182	CCNE1	898	Sg	65	gene responsive to RA	12401878
242161	chr19:35001128-35001141	-	AGGTCAGGAGTTCA	6400	NM_001238	CCNE1	898	Sg	65	gene responsive to RA	12401878
464797	chr4:15448382-15448395	+	AGGTCAGGAGTTCA	-7818	NM_001775	CD38	952	Sx	67	gene responsive to RA	12401878
42399	chr11:44534829-44534842	-	AGGTCAGGAGTTCA	-8875	NM_001024844	CD82	3732	Sx	67	gene responsive to RA	12401878
42399	chr11:44534829-44534842	-	AGGTCAGGAGTTCA	-8875	NM_002231	CD82	3732	Sx	67	gene responsive to RA	12401878
168822	chr16:67231836-67231849	+	AGGTCAGGAGTTCA	-4441	NM_001793	CDH3	1001	Sx	67	gene responsive to RA	12401878
168823	chr16:67246225-67246238	+	AGGTCAGGAGTTCA	9948	NM_001793	CDH3	1001	Sx	66	gene responsive to RA	12401878
540071	chr6:36749117-36749130	+	AGGTCAGGAGTTCA	-5348	NM_000389	CDKN1A	1026	Sx	67	gene responsive to RA	12401878
540071	chr6:36749117-36749130	+	AGGTCAGGAGTTCA	-5348	NM_078467	CDKN1A	1026	Sx	67	gene responsive to RA	12401878
644640	chr9:22008108-22008121	+	AGGTCAGGAGTTCA	-8796	NM_004936	CDKN2B	1030	Sq	56	gene responsive to RA	12401878
644640	chr9:22008108-22008121	+	AGGTCAGGAGTTCA	-8796	NM_078487	CDKN2B	1030	Sq	56	gene responsive to RA	12401878
641646	chr9:22008442-22008455	+	AGGTCAGCAGTTCA	-9130	NM_004936	CDKN2B	1030	Sx	67	gene responsive to RA	12401878
641646	chr9:22008442-22008455	+	AGGTCAGCAGTTCA	-9130	NM_078487	CDKN2B	1030	Sx	67	gene responsive to RA	12401878
168385	chr16:55544994-55545007	+	AGGTCAGGAGTTCA	-8269	NM_000078	CETP	1071	Sx	66	gene responsive to RA	12401878
168386	chr16:55558546-55558559	+	AGGTCAGGAGTTCA	5283	NM_000078	CETP	1071	Sq	67	gene responsive to RA	12401878
168387	chr16:55558854-55558867	+	AGGTCAGGAGTTCA	5591	NM_000078	CETP	1071	Sx	67	gene responsive to RA	12401878
168388	chr16:55559819-55559832	-	AGGTCAGGAGTTCA	6569	NM_000078	CETP	1071	Sx	61	gene responsive to RA	12401878
11401	chr10:50479562-50479575	-	AGGTCAGGAGTTCA	-7572	NM_020984	CHAT	1103	Sg	65	gene responsive to RA	12401878
644956	chr9:36171391-36171404	+	AGGTCAGGAGTTCA	-9598	NM_007096	CLTA	1211	Sg	65	gene responsive to RA	12401878
644956	chr9:36171391-36171404	+	AGGTCAGGAGTTCA	-9581	NM_001833	CLTA	1211	Sg	65	gene responsive to RA	12401878
644957	chr9:36172247-36172260	+	AGGTCAGGAGTTCA	-8742	NM_007096	CLTA	1211	Sx	67	gene responsive to RA	12401878
644957	chr9:36172247-36172260	+	AGGTCAGGAGTTCA	-8725	NM_001833	CLTA	1211	Sx	67	gene responsive to RA	12401878
644958	chr9:36186565-36186578	-	AGGTCAGGAGTTCA	5589	NM_007096	CLTA	1211	Sx	67	gene responsive to RA	12401878
644958	chr9:36186565-36186578	-	AGGTCAGGAGTTCA	5606	NM_001833	CLTA	1211	Sx	67	gene responsive to RA	12401878
151017	chr15:76414946-76414959	-	AGTTCAGGAGTTCA	-4791	NM_004378	CRABP1	1381	Sx	67	gene responsive to RA	12401878
277927	chr1:110174408-110174421	+	AGGTCAGGAGTTCA	8909	NM_000757	CSF1	1435	Sx	66	gene responsive to RA	12401878
277927	chr1:110174408-110174421	+	AGGTCAGGAGTTCA	8909	NM_172210	CSF1	1435	Sx	66	gene responsive to RA	12401878
277927	chr1:110174408-110174421	+	AGGTCAGGAGTTCA	8909	NM_172211	CSF1	1435	Sx	66	gene responsive to RA	12401878
277927	chr1:110174408-110174421	+	AGGTCAGGAGTTCA	8909	NM_172212	CSF1	1435	Sx	66	gene responsive to RA	12401878
197021	chr17:59328853-59328866	+	AGGTCAGGAGTTCA	-1134	NM_001317	CSH1	1442	Sx	67	gene responsive to RA	12401878
197021	chr17:59328853-59328866	+	AGGTCAGGAGTTCA	-1134	NM_022640	CSH1	1442	Sx	67	gene responsive to RA	12401878
197021	chr17:59328853-59328866	+	AGGTCAGGAGTTCA	-1134	NM_022641	CSH1	1442	Sx	67	gene responsive to RA	12401878
472142	chr4:71293368-71293381	-	AGGTCAGGGGTTCA	4302	NM_005212	CSN3	1448	Sx	65	gene responsive to RA	12401878
613193	chr8:11754776-11754789	+	AGGTCAGGAGTTCA	8279	NM_001908	CTSB	1508	Sg	65	gene responsive to RA	12401878
613193	chr8:11754776-11754789	+	AGGTCAGGAGTTCA	8279	NM_147780	CTSB	1508	Sg	65	gene responsive to RA	12401878
613193	chr8:11754776-11754789	+	AGGTCAGGAGTTCA	8279	NM_147781	CTSB	1508	Sg	65	gene responsive to RA	12401878
613193	chr8:11754776-11754789	+	AGGTCAGGAGTTCA	8279	NM_147782	CTSB	1508	Sg	65	gene responsive to RA	12401878
613193	chr8:11754776-11754789	+	AGGTCAGGAGTTCA	8279	NM_147783	CTSB	1508	Sg	65	gene responsive to RA	12401878
612662	chr8:11761563-11761576	+	AGGTCAGGAGGTCA	1492	NM_001908	CTSB	1508	Sx	27	gene responsive to RA	12401878
612662	chr8:11761563-11761576	+	AGGTCAGGAGGTCA	1492	NM_147780	CTSB	1508	Sx	27	gene responsive to RA	12401878
612662	chr8:11761563-11761576	+	AGGTCAGGAGGTCA	1492	NM_147781	CTSB	1508	Sx	27	gene responsive to RA	12401878
612662	chr8:11761563-11761576	+	AGGTCAGGAGGTCA	1492	NM_147782	CTSB	1508	Sx	27	gene responsive to RA	12401878
612662	chr8:11761563-11761576	+	AGGTCAGGAGGTCA	1492	NM_147783	CTSB	1508	Sx	27	gene responsive to RA	12401878
613195	chr8:11770460-11770473	+	AGGTCAGGAGTTCA	-7405	NM_001908	CTSB	1508	Sq	67	gene responsive to RA	12401878
613195	chr8:11770460-11770473	+	AGGTCAGGAGTTCA	-7405	NM_147780	CTSB	1508	Sq	67	gene responsive to RA	12401878
613195	chr8:11770460-11770473	+	AGGTCAGGAGTTCA	-7405	NM_147781	CTSB	1508	Sq	67	gene responsive to RA	12401878
613195	chr8:11770460-11770473	+	AGGTCAGGAGTTCA	-7405	NM_147782	CTSB	1508	Sq	67	gene responsive to RA	12401878
613195	chr8:11770460-11770473	+	AGGTCAGGAGTTCA	-7405	NM_147783	CTSB	1508	Sq	67	gene responsive to RA	12401878
294098	chr1:147587612-147587625	+	AGGTCAGGGGTTCA	6273	NM_000396	CTSK	1513	Sq	63	gene responsive to RA	12401878
144636	chr15:72806845-72806858	+	AGGTCAGGAGTTCA	-1915	NM_000499	CYP1A1	1543	Sx	67	gene responsive to RA	12401878
144637	chr15:72811685-72811698	-	AGGTCAGGAGTTCA	-6768	NM_000499	CYP1A1	1543	Sq	61	gene responsive to RA	12401878
580271	chr7:99026102-99026115	-	AGGTCAGGAGTTCA	344	NM_017460	CYP3A4	1576	Sx	67	gene responsive to RA	12401878
427153	chr3:49476499-49476512	+	AGGTCAGGAGTTCA	-6096	NM_004393	DAG1	1605	Sx	67	gene responsive to RA	12401878
427154	chr3:49485342-49485355	+	AGGTCAGGAGTTCA	2747	NM_004393	DAG1	1605	Sq	67	gene responsive to RA	12401878
107804	chr13:93923056-93923069	-	AGTTCAGGAGTTCA	6855	NM_001922	DCT	1638	Sx	67	gene responsive to RA	12401878
113376	chr13:93926950-93926963	-	GGGTCAGGAGTTCA	2961	NM_001922	DCT	1638	Sq	55	gene responsive to RA	12401878
375369	chr2:15678905-15678918	-	AGGTCAGGAGTTCA	-3450	NM_004939	DDX1	1653	Sx	67	gene responsive to RA	12401878
375372	chr2:15690254-15690267	-	AGGTCAGGAGTTCA	7899	NM_004939	DDX1	1653	Sx	67	gene responsive to RA	12401878
349242	chr22:37207463-37207476	+	AGGTCAGCAGTTCA	2003	NM_030881	DDX17	10521	Sx	63	gene responsive to RA	12401878
351058	chr22:37228614-37228627	-	AGGTCAGGAGTTCA	-1811	NM_006386	DDX17	10521	Sg	64	gene responsive to RA	12401878
351059	chr22:37230391-37230404	-	AGGTCAGGAGTTCA	-3588	NM_006386	DDX17	10521	Sx	62	gene responsive to RA	12401878
351060	chr22:37233374-37233387	+	AGGTCAGGAGTTCA	-6558	NM_006386	DDX17	10521	Sx	67	gene responsive to RA	12401878
351061	chr22:37234290-37234303	-	AGGTCAGGAGTTCA	-7487	NM_006386	DDX17	10521	Sq	67	gene responsive to RA	12401878
351062	chr22:37235768-37235781	+	AGGTCAGGAGTTCA	-8952	NM_006386	DDX17	10521	Sq	67	gene responsive to RA	12401878
272628	chr1:54070403-54070416	+	AGGTCAAGAGTTCA	-1479	NM_000792	DIO1	1733	Jo	67	gene responsive to RA	12401878
272628	chr1:54070403-54070416	+	AGGTCAAGAGTTCA	-1479	NM_213593	DIO1	1733	Jo	67	gene responsive to RA	12401878
283616	chr1:54071217-54071230	+	AGGTCAGGAGTTCA	-665	NM_000792	DIO1	1733	Sx	67	gene responsive to RA	12401878
283616	chr1:54071217-54071230	+	AGGTCAGGAGTTCA	-665	NM_213593	DIO1	1733	Sx	67	gene responsive to RA	12401878
274316	chr1:54074955-54074968	+	AGGTCAGAAGTTCA	3073	NM_000792	DIO1	1733	Sx	65	gene responsive to RA	12401878
274316	chr1:54074955-54074968	+	AGGTCAGAAGTTCA	3073	NM_213593	DIO1	1733	Sx	65	gene responsive to RA	12401878
283617	chr1:54078083-54078096	+	AGGTCAGGAGTTCA	6201	NM_000792	DIO1	1733	Sx	67	gene responsive to RA	12401878
283617	chr1:54078083-54078096	+	AGGTCAGGAGTTCA	6201	NM_213593	DIO1	1733	Sx	67	gene responsive to RA	12401878
128860	chr14:101105699-101105712	+	AGTTCAGGAGTTCA	8258	NM_001362	DIO3	1735	FLAM_C	63	gene responsive to RA	12401878
524761	chr5:146819642-146819655	+	GGGTCATGAGGTCA	-6189	NM_001387	DPYSL3	1809	Y	57	gene responsive to RA	12401878
222293	chr18:26870976-26870989	-	AGGTCAGGAGTTCA	5698	NM_001941	DSC3	1825	Sg	65	gene responsive to RA	12401878
222293	chr18:26870976-26870989	-	AGGTCAGGAGTTCA	5698	NM_024423	DSC3	1825	Sg	65	gene responsive to RA	12401878
240745	chr19:10205402-10205415	+	AGGTCAGGAGTTCA	-2473	NM_004230	EDG5	9294	Sx	67	gene responsive to RA	12401878
240746	chr19:10206234-10206247	+	AGGTCAGGAGTTCA	-3305	NM_004230	EDG5	9294	Sg	27	gene responsive to RA	12401878
501146	chr5:137835356-137835369	-	AGGTCAGGAGTTCA	6289	NM_001964	EGR1	1958	Sx	67	gene responsive to RA	12401878
501147	chr5:137837096-137837109	+	AGGTCAGGAGTTCA	8016	NM_001964	EGR1	1958	Sq	67	gene responsive to RA	12401878
378213	chr2:37296771-37296784	+	AGGTCAGGAGTTCA	-1052	NM_002759	EIF2AK2	5610	Sx	66	gene responsive to RA	12401878
73172	chr12:13241762-13241775	+	AGGTCAGGAGTTCA	838	NM_001423	EMP1	2012	Sx	67	gene responsive to RA	12401878
195590	chr17:35091506-35091519	-	AGGTCAGGAGTTCA	-6400	NM_001005862	ERBB2	2064	Sp	61	gene responsive to RA	12401878
195591	chr17:35092641-35092654	+	AGGTCAGGAGTTCA	-5278	NM_001005862	ERBB2	2064	Sg	65	gene responsive to RA	12401878
214950	chr17:35095032-35095045	+	GGGTCACAAGGTCA	-2887	NM_001005862	ERBB2	2064	Y	57	gene responsive to RA	12401878
195592	chr17:35102627-35102640	+	AGGTCAGGAGTTCA	-7153	NM_004448	ERBB2	2064	Sx	70	gene responsive to RA	12401878
195592	chr17:35102627-35102640	+	AGGTCAGGAGTTCA	4708	NM_001005862	ERBB2	2064	Sx	70	gene responsive to RA	12401878
192706	chr17:35114138-35114151	+	AGGTCAGCAGTTCA	4358	NM_004448	ERBB2	2064	Sg	65	gene responsive to RA	12401878
74392	chr12:54753528-54753541	-	AGGTCAGGAGTTCA	-6618	NM_001005915	ERBB3	2065	Sg	65	gene responsive to RA	12401878
74392	chr12:54753528-54753541	-	AGGTCAGGAGTTCA	-6618	NM_001982	ERBB3	2065	Sg	65	gene responsive to RA	12401878
80955	chr12:54754882-54754895	+	AGGTCAGGGGTTCA	-5277	NM_001005915	ERBB3	2065	Sq	67	gene responsive to RA	12401878
80955	chr12:54754882-54754895	+	AGGTCAGGGGTTCA	-5277	NM_001982	ERBB3	2065	Sq	67	gene responsive to RA	12401878
74393	chr12:54757329-54757342	+	AGGTCAGGAGTTCA	-2830	NM_001005915	ERBB3	2065	Sq	67	gene responsive to RA	12401878
74393	chr12:54757329-54757342	+	AGGTCAGGAGTTCA	-2830	NM_001982	ERBB3	2065	Sq	67	gene responsive to RA	12401878
74394	chr12:54764447-54764460	+	AGGTCAGGAGTTCA	4288	NM_001005915	ERBB3	2065	Jb	67	gene responsive to RA	12401878
74394	chr12:54764447-54764460	+	AGGTCAGGAGTTCA	4288	NM_001982	ERBB3	2065	Jb	67	gene responsive to RA	12401878
284333	chr1:8025471-8025484	-	AGGTCAGGAGTTCA	-4862	NM_018948	ERRFI1	54206	Sq	67	gene responsive to RA	12401878
284335	chr1:8028320-8028333	-	AGGTCAGGAGTTCA	-7711	NM_018948	ERRFI1	54206	Sx	67	gene responsive to RA	12401878
284752	chr1:94711663-94711676	-	AGGTCAGGAGTTCA	7660	NM_001993	F3	2152	Sx	67	gene responsive to RA	12401878
244504	chr19:7673966-7673979	+	AGGTCAGGAGTTCA	-969	NM_002002	FCER2	2208	Sq	67	gene responsive to RA	12401878
244505	chr19:7679115-7679128	-	AGGTCAGGAGTTCA	-6131	NM_002002	FCER2	2208	Sx	52	gene responsive to RA	12401878
259812	chr19:7679983-7679996	+	GGGTCACGAGGTCA	-6986	NM_002002	FCER2	2208	Sc	57	gene responsive to RA	12401878
9817	chr10:123351512-123351525	+	AGGTCAGGAGTTCA	-3605	NM_000141	FGFR2	2263	Sp	67	gene responsive to RA	12401878
9817	chr10:123351512-123351525	+	AGGTCAGGAGTTCA	-3605	NM_022969	FGFR2	2263	Sp	67	gene responsive to RA	12401878
9817	chr10:123351512-123351525	+	AGGTCAGGAGTTCA	-3605	NM_022970	FGFR2	2263	Sp	67	gene responsive to RA	12401878
9817	chr10:123351512-123351525	+	AGGTCAGGAGTTCA	-3605	NM_022971	FGFR2	2263	Sp	67	gene responsive to RA	12401878
9817	chr10:123351512-123351525	+	AGGTCAGGAGTTCA	-3605	NM_022972	FGFR2	2263	Sp	67	gene responsive to RA	12401878
9817	chr10:123351512-123351525	+	AGGTCAGGAGTTCA	-3605	NM_022973	FGFR2	2263	Sp	67	gene responsive to RA	12401878
9817	chr10:123351512-123351525	+	AGGTCAGGAGTTCA	-3605	NM_022974	FGFR2	2263	Sp	67	gene responsive to RA	12401878
9817	chr10:123351512-123351525	+	AGGTCAGGAGTTCA	-3605	NM_022975	FGFR2	2263	Sp	67	gene responsive to RA	12401878
9817	chr10:123351512-123351525	+	AGGTCAGGAGTTCA	-3605	NM_022976	FGFR2	2263	Sp	67	gene responsive to RA	12401878
9817	chr10:123351512-123351525	+	AGGTCAGGAGTTCA	-3605	NM_023028	FGFR2	2263	Sp	67	gene responsive to RA	12401878
9817	chr10:123351512-123351525	+	AGGTCAGGAGTTCA	-3605	NM_023029	FGFR2	2263	Sp	67	gene responsive to RA	12401878
9817	chr10:123351512-123351525	+	AGGTCAGGAGTTCA	-3605	NM_023030	FGFR2	2263	Sp	67	gene responsive to RA	12401878
9817	chr10:123351512-123351525	+	AGGTCAGGAGTTCA	-3605	NM_023031	FGFR2	2263	Sp	67	gene responsive to RA	12401878
7523	chr10:123352073-123352086	-	AGGTCAGCAGTTCA	-4179	NM_000141	FGFR2	2263	Sg	65	gene responsive to RA	12401878
7523	chr10:123352073-123352086	-	AGGTCAGCAGTTCA	-4179	NM_022969	FGFR2	2263	Sg	65	gene responsive to RA	12401878
7523	chr10:123352073-123352086	-	AGGTCAGCAGTTCA	-4179	NM_022970	FGFR2	2263	Sg	65	gene responsive to RA	12401878
7523	chr10:123352073-123352086	-	AGGTCAGCAGTTCA	-4179	NM_022971	FGFR2	2263	Sg	65	gene responsive to RA	12401878
7523	chr10:123352073-123352086	-	AGGTCAGCAGTTCA	-4179	NM_022972	FGFR2	2263	Sg	65	gene responsive to RA	12401878
7523	chr10:123352073-123352086	-	AGGTCAGCAGTTCA	-4179	NM_022973	FGFR2	2263	Sg	65	gene responsive to RA	12401878
7523	chr10:123352073-123352086	-	AGGTCAGCAGTTCA	-4179	NM_022974	FGFR2	2263	Sg	65	gene responsive to RA	12401878
7523	chr10:123352073-123352086	-	AGGTCAGCAGTTCA	-4179	NM_022975	FGFR2	2263	Sg	65	gene responsive to RA	12401878
7523	chr10:123352073-123352086	-	AGGTCAGCAGTTCA	-4179	NM_022976	FGFR2	2263	Sg	65	gene responsive to RA	12401878
7523	chr10:123352073-123352086	-	AGGTCAGCAGTTCA	-4179	NM_023028	FGFR2	2263	Sg	65	gene responsive to RA	12401878
7523	chr10:123352073-123352086	-	AGGTCAGCAGTTCA	-4179	NM_023029	FGFR2	2263	Sg	65	gene responsive to RA	12401878
7523	chr10:123352073-123352086	-	AGGTCAGCAGTTCA	-4179	NM_023030	FGFR2	2263	Sg	65	gene responsive to RA	12401878
7523	chr10:123352073-123352086	-	AGGTCAGCAGTTCA	-4179	NM_023031	FGFR2	2263	Sg	65	gene responsive to RA	12401878
465287	chr4:1760613-1760626	+	AGGTCAGGAGTTCA	-2241	NM_000142	FGFR3	2261	Sx	53	gene responsive to RA	12401878
465287	chr4:1760613-1760626	+	AGGTCAGGAGTTCA	-2241	NM_022965	FGFR3	2261	Sx	53	gene responsive to RA	12401878
502408	chr5:176444500-176444513	-	AGGTCAGGAGTTCA	-4644	NM_022963	FGFR4	2264	Sg1	65	gene responsive to RA	12401878
502408	chr5:176444500-176444513	-	AGGTCAGGAGTTCA	-2014	NM_002011	FGFR4	2264	Sg1	65	gene responsive to RA	12401878
502408	chr5:176444500-176444513	-	AGGTCAGGAGTTCA	-2014	NM_213647	FGFR4	2264	Sg1	65	gene responsive to RA	12401878
282271	chr1:27630063-27630076	-	AGGTCAGGAGTTCA	4639	NM_005248	FGR	2268	Sx	67	gene responsive to RA	12401878
274266	chr1:27643010-27643023	-	AGGTCAGAAGTTCA	-8308	NM_005248	FGR	2268	Sx	67	gene responsive to RA	12401878
43499	chr11:71574595-71574608	+	AGGTCAGGAGTTCA	-6261	NM_016731	FOLR1	2348	Sx	66	gene responsive to RA	12401878
43499	chr11:71574595-71574608	+	AGGTCAGGAGTTCA	-6226	NM_016729	FOLR1	2348	Sx	66	gene responsive to RA	12401878
43499	chr11:71574595-71574608	+	AGGTCAGGAGTTCA	-4311	NM_016730	FOLR1	2348	Sx	66	gene responsive to RA	12401878
43499	chr11:71574595-71574608	+	AGGTCAGGAGTTCA	-4012	NM_000802	FOLR1	2348	Sx	66	gene responsive to RA	12401878
43499	chr11:71574595-71574608	+	AGGTCAGGAGTTCA	-3793	NM_016724	FOLR1	2348	Sx	66	gene responsive to RA	12401878
43499	chr11:71574595-71574608	+	AGGTCAGGAGTTCA	-3655	NM_016725	FOLR1	2348	Sx	66	gene responsive to RA	12401878
43500	chr11:71590776-71590789	-	AGGTCAGGAGTTCA	9933	NM_016731	FOLR1	2348	Sp	66	gene responsive to RA	12401878
43500	chr11:71590776-71590789	-	AGGTCAGGAGTTCA	9968	NM_016729	FOLR1	2348	Sp	66	gene responsive to RA	12401878
43501	chr11:71615092-71615105	-	AGGTCAGGAGTTCA	9614	NM_000803	FOLR2	2350	Sx	66	gene responsive to RA	12401878
122722	chr14:74806447-74806460	-	AGGTCAGGAGTTCA	-8824	NM_005252	FOS	2353	Sx	65	gene responsive to RA	12401878
122723	chr14:74806789-74806802	+	AGGTCAGGAGTTCA	-8495	NM_005252	FOS	2353	Sx	67	gene responsive to RA	12401878
326325	chr20:22516859-22516872	+	AGGTCAGGAGTTCA	-3758	NM_021784	FOXA2	3170	Sq	67	gene responsive to RA	12401878
326325	chr20:22516859-22516872	+	AGGTCAGGAGTTCA	-2757	NM_153675	FOXA2	3170	Sq	67	gene responsive to RA	12401878
44058	chr11:93921277-93921290	-	AGGTCAGGAGTTCA	4515	NM_002033	FUT4	2526	Sg	65	gene responsive to RA	12401878
242448	chr19:40292224-40292237	-	AGGTCAGGAGTTCA	-6402	NM_005971	FXYD3	5349	Sg	65	gene responsive to RA	12401878
242448	chr19:40292224-40292237	-	AGGTCAGGAGTTCA	-6402	NM_021910	FXYD3	5349	Sg	65	gene responsive to RA	12401878
537724	chr6:112149520-112149533	-	AGGTCAGGAGTTCA	-1575	NM_153047	FYN	2534	Sx	67	gene responsive to RA	12401878
537729	chr6:112294457-112294470	-	AGGTCAGGAGTTCA	6850	NM_002037	FYN	2534	Sx	67	gene responsive to RA	12401878
578005	chr7:43977967-43977980	+	AGGTCAGGAGTTCA	-5840	NM_033507	GCK	2645	Sx	67	gene responsive to RA	12401878
578005	chr7:43977967-43977980	+	AGGTCAGGAGTTCA	-5840	NM_033508	GCK	2645	Sx	67	gene responsive to RA	12401878
197022	chr17:59343555-59343568	+	AGGTCAGGAGTTCA	6375	NM_000515	GH1	2688	Sx	67	gene responsive to RA	12401878
197022	chr17:59343555-59343568	+	AGGTCAGGAGTTCA	6375	NM_022559	GH1	2688	Sx	67	gene responsive to RA	12401878
197022	chr17:59343555-59343568	+	AGGTCAGGAGTTCA	6375	NM_022560	GH1	2688	Sx	67	gene responsive to RA	12401878
197022	chr17:59343555-59343568	+	AGGTCAGGAGTTCA	6375	NM_022561	GH1	2688	Sx	67	gene responsive to RA	12401878
197022	chr17:59343555-59343568	+	AGGTCAGGAGTTCA	6375	NM_022562	GH1	2688	Sx	67	gene responsive to RA	12401878
197023	chr17:59345837-59345850	+	AGGTCAGGAGTTCA	4093	NM_000515	GH1	2688	Sg1	65	gene responsive to RA	12401878
197023	chr17:59345837-59345850	+	AGGTCAGGAGTTCA	4093	NM_022559	GH1	2688	Sg1	65	gene responsive to RA	12401878
197023	chr17:59345837-59345850	+	AGGTCAGGAGTTCA	4093	NM_022560	GH1	2688	Sg1	65	gene responsive to RA	12401878
197023	chr17:59345837-59345850	+	AGGTCAGGAGTTCA	4093	NM_022561	GH1	2688	Sg1	65	gene responsive to RA	12401878
197023	chr17:59345837-59345850	+	AGGTCAGGAGTTCA	4093	NM_022562	GH1	2688	Sg1	65	gene responsive to RA	12401878
197024	chr17:59351442-59351455	+	AGGTCAGGAGTTCA	-1512	NM_000515	GH1	2688	Sx	69	gene responsive to RA	12401878
197024	chr17:59351442-59351455	+	AGGTCAGGAGTTCA	-1512	NM_022559	GH1	2688	Sx	69	gene responsive to RA	12401878
197024	chr17:59351442-59351455	+	AGGTCAGGAGTTCA	-1512	NM_022560	GH1	2688	Sx	69	gene responsive to RA	12401878
197024	chr17:59351442-59351455	+	AGGTCAGGAGTTCA	-1512	NM_022561	GH1	2688	Sx	69	gene responsive to RA	12401878
197024	chr17:59351442-59351455	+	AGGTCAGGAGTTCA	-1512	NM_022562	GH1	2688	Sx	69	gene responsive to RA	12401878
220890	chr18:55036788-55036801	+	AGGTCAGAAGTTCA	-1592	NM_001012512	GRP	2922	Sx	58	gene responsive to RA	12401878
220890	chr18:55036788-55036801	+	AGGTCAGAAGTTCA	-1592	NM_001012513	GRP	2922	Sx	58	gene responsive to RA	12401878
220890	chr18:55036788-55036801	+	AGGTCAGAAGTTCA	-1592	NM_002091	GRP	2922	Sx	58	gene responsive to RA	12401878
43313	chr11:67111397-67111410	+	AGGTCAGGAGTTCA	3535	NM_000852	GSTP1	2950	Sq	67	gene responsive to RA	12401878
40597	chr11:67114308-67114321	+	AGGTCAGGAGGTCA	6446	NM_000852	GSTP1	2950	Y	65	gene responsive to RA	12401878
497171	chr5:139700134-139700147	+	AGGTCAAGAGTTCA	6224	NM_001945	HBEGF	1839	Sx	67	gene responsive to RA	12401878
326480	chr20:30109781-30109794	+	AGGTCAGGAGTTCA	6063	NM_002110	HCK	3055	Sq	67	gene responsive to RA	12401878
326481	chr20:30112667-30112680	-	AGGTCAGGAGTTCA	8962	NM_002110	HCK	3055	Sg	65	gene responsive to RA	12401878
327200	chr20:42425129-42425142	-	AGGTCAGGAGTTCA	7287	NM_001030003	HNF4A	3172	Sx	67	gene responsive to RA	12401878
327200	chr20:42425129-42425142	-	AGGTCAGGAGTTCA	7287	NM_001030004	HNF4A	3172	Sx	67	gene responsive to RA	12401878
327200	chr20:42425129-42425142	-	AGGTCAGGAGTTCA	7287	NM_175914	HNF4A	3172	Sx	67	gene responsive to RA	12401878
327201	chr20:42426743-42426756	-	AGGTCAGGAGTTCA	8901	NM_001030003	HNF4A	3172	Sg1	65	gene responsive to RA	12401878
327201	chr20:42426743-42426756	-	AGGTCAGGAGTTCA	8901	NM_001030004	HNF4A	3172	Sg1	65	gene responsive to RA	12401878
327201	chr20:42426743-42426756	-	AGGTCAGGAGTTCA	8901	NM_175914	HNF4A	3172	Sg1	65	gene responsive to RA	12401878
327206	chr20:42459900-42459913	-	AGGTCAGGAGTTCA	-3425	NM_000457	HNF4A	3172	Sx	67	gene responsive to RA	12401878
327206	chr20:42459900-42459913	-	AGGTCAGGAGTTCA	-3425	NM_178849	HNF4A	3172	Sx	67	gene responsive to RA	12401878
327206	chr20:42459900-42459913	-	AGGTCAGGAGTTCA	-3425	NM_178850	HNF4A	3172	Sx	67	gene responsive to RA	12401878
195790	chr17:37963316-37963329	+	AGGTCAGGAGTTCA	5806	NM_000413	HSD17B1	3292	Sq	67	gene responsive to RA	12401878
195791	chr17:37964132-37964145	+	AGGTCAGGAGTTCA	6622	NM_000413	HSD17B1	3292	Sx	67	gene responsive to RA	12401878
195792	chr17:37965740-37965753	-	AGGTCAGGAGTTCA	8243	NM_000413	HSD17B1	3292	Sx	67	gene responsive to RA	12401878
174631	chr16:80633330-80633343	-	AGGTCAGGGGTTCA	6979	NM_002153	HSD17B2	3294	Sx	67	gene responsive to RA	12401878
240754	chr19:10309865-10309878	+	AGGTCAGGAGTTCA	1435	NM_002162	ICAM3	3385	Sq	67	gene responsive to RA	12401878
240755	chr19:10317946-10317959	-	AGGTCAGGAGTTCA	-6659	NM_002162	ICAM3	3385	Sq	67	gene responsive to RA	12401878
141469	chr15:97017087-97017100	+	AGGTCAGAAGTTCA	6799	NM_000875	IGF1R	3480	Sx	67	gene responsive to RA	12401878
376806	chr2:217314145-217314158	+	AGGTCAGGAGTTCA	-9488	NM_000597	IGFBP2	3485	Sx	67	gene responsive to RA	12401878
388504	chr2:217316261-217316274	-	AGGTCATGAGTTCA	-7359	NM_000597	IGFBP2	3485	Sq	69	gene responsive to RA	12401878
376809	chr2:217393793-217393806	+	AGGTCAGGAGTTCA	-8016	NM_000599	IGFBP5	3488	Sq	67	gene responsive to RA	12401878
350974	chr22:35873694-35873707	-	AGGTCAGGAGTTCA	-3245	NM_000878	IL2RB	3560	Sx	67	gene responsive to RA	12401878
577381	chr7:22537004-22537017	+	AGGTCAGGAGTTCA	-3056	NM_000600	IL6	3569	Sx	67	gene responsive to RA	12401878
278809	chr1:151182982-151182995	-	AGGTCAGGAGTTCA	-7747	NM_000565	IL6R	3570	Sx	67	gene responsive to RA	12401878
278809	chr1:151182982-151182995	-	AGGTCAGGAGTTCA	-7747	NM_181359	IL6R	3570	Sx	67	gene responsive to RA	12401878
577915	chr7:41525367-41525380	+	AGGTCAGGAGTTCA	-9421	NM_002192	INHBA	3624	Sx	66	gene responsive to RA	12401878
167728	chr16:30383276-30383289	-	AGGTCAGGAGTTCA	-8283	NM_002209	ITGAL	3683	Sx	67	gene responsive to RA	12401878
167729	chr16:30383663-30383676	-	AGGTCAGGAGTTCA	-7896	NM_002209	ITGAL	3683	Sg	64	gene responsive to RA	12401878
167730	chr16:30398692-30398705	-	AGGTCAGGAGTTCA	7133	NM_002209	ITGAL	3683	Sq	65	gene responsive to RA	12401878
167812	chr16:31169474-31169487	-	AGGTCAGGAGTTCA	-9325	NM_000632	ITGAM	3684	Sx	67	gene responsive to RA	12401878
376043	chr2:187277837-187277850	-	AGGTCAGGAGTTCA	-2456	NM_002210	ITGAV	3685	Sx	65	gene responsive to RA	12401878
387597	chr2:187286851-187286864	-	AGGTCAGGGGTTCA	6558	NM_002210	ITGAV	3685	Sx	67	gene responsive to RA	12401878
196119	chr17:42683102-42683115	-	AGGTCAGGAGTTCA	-3092	NM_000212	ITGB3	3690	Sx	67	gene responsive to RA	12401878
196120	chr17:42692050-42692063	+	AGGTCAGGAGTTCA	5843	NM_000212	ITGB3	3690	Sp	67	gene responsive to RA	12401878
196121	chr17:42696074-42696087	-	AGGTCAGGAGTTCA	9880	NM_000212	ITGB3	3690	Sx	66	gene responsive to RA	12401878
197716	chr17:71224843-71224856	+	AGGTCAGGAGTTCA	-7528	NM_001005619	ITGB4	3691	Sq	67	gene responsive to RA	12401878
197716	chr17:71224843-71224856	+	AGGTCAGGAGTTCA	-4268	NM_000213	ITGB4	3691	Sq	67	gene responsive to RA	12401878
197716	chr17:71224843-71224856	+	AGGTCAGGAGTTCA	-4268	NM_001005731	ITGB4	3691	Sq	67	gene responsive to RA	12401878
192346	chr17:71236310-71236323	+	AGGTCAGAAGTTCA	3939	NM_001005619	ITGB4	3691	Sx	67	gene responsive to RA	12401878
192346	chr17:71236310-71236323	+	AGGTCAGAAGTTCA	7199	NM_000213	ITGB4	3691	Sx	67	gene responsive to RA	12401878
192346	chr17:71236310-71236323	+	AGGTCAGAAGTTCA	7199	NM_001005731	ITGB4	3691	Sx	67	gene responsive to RA	12401878
197717	chr17:71240548-71240561	+	AGGTCAGGAGTTCA	8177	NM_001005619	ITGB4	3691	Sq	67	gene responsive to RA	12401878
195697	chr17:36987581-36987594	+	AGGTCAGGAGTTCA	9092	NM_000526	KRT14	3861	Sx	67	gene responsive to RA	12401878
74218	chr12:51473862-51473875	-	AGGTCAGGAGTTCA	2218	NM_057088	KRT3	3850	Sx	67	gene responsive to RA	12401878
575754	chr7:107246034-107246047	-	AGGTCAGGAGTTCA	-8292	NM_002291	LAMB1	3912	Sq	67	gene responsive to RA	12401878
282464	chr1:30893464-30893477	+	AGGTCAGGAGTTCA	6296	NM_006762	LAPTM5	7805	Sx	67	gene responsive to RA	12401878
281091	chr1:222429965-222429978	+	AGGTCAGGAGTTCA	5690	NM_003240	LEFTY2	7044	Sx	67	gene responsive to RA	12401878
576083	chr7:127482082-127482095	+	AGGTCAGGAGTTCA	6800	NM_000230	LEP	3952	Sx	67	gene responsive to RA	12401878
242781	chr19:43961946-43961959	-	AGGTCAGGAGTTCA	-9735	NM_002307	LGALS7	3963	Sx	54	gene responsive to RA	12401878
242782	chr19:43970425-43970438	-	AGGTCAGGAGTTCA	-1256	NM_002307	LGALS7	3963	Sx	67	gene responsive to RA	12401878
576383	chr7:134369901-134369914	+	AGGTCAGGAGTTCA	-4085	NM_182489	LOC346673	346673	Sx	67	gene responsive to RA	12401878
434378	chr3:46475288-46475301	-	AGGTCAGTAGTTCA	6098	NM_002343	LTF	4057	Sx	66	gene responsive to RA	12401878
615267	chr8:56946048-56946061	+	AGGTCAGGAGTTCA	-8878	NM_002350	LYN	4067	Sq	65	gene responsive to RA	12401878
632170	chr8:56959437-56959450	-	GGGTCAGGAGTTCA	4524	NM_002350	LYN	4067	Sx	67	gene responsive to RA	12401878
615268	chr8:56959787-56959800	-	AGGTCAGGAGTTCA	4874	NM_002350	LYN	4067	Sq	64	gene responsive to RA	12401878
350238	chr22:20538094-20538107	+	AGGTCAGGAGTTCA	8430	NM_002745	MAPK1	5594	Sg	65	gene responsive to RA	12401878
350238	chr22:20538094-20538107	+	AGGTCAGGAGTTCA	8430	NM_138957	MAPK1	5594	Sg	65	gene responsive to RA	12401878
350239	chr22:20547380-20547393	+	AGGTCAGGAGTTCA	-856	NM_002745	MAPK1	5594	Sg	63	gene responsive to RA	12401878
350239	chr22:20547380-20547393	+	AGGTCAGGAGTTCA	-856	NM_138957	MAPK1	5594	Sg	63	gene responsive to RA	12401878
350240	chr22:20551860-20551873	+	AGGTCAGGAGTTCA	-5336	NM_002745	MAPK1	5594	Sq	68	gene responsive to RA	12401878
350240	chr22:20551860-20551873	+	AGGTCAGGAGTTCA	-5336	NM_138957	MAPK1	5594	Sq	68	gene responsive to RA	12401878
169817	chr16:88510641-88510654	+	AGGTCAGGAGTTCA	-1886	NM_002386	MC1R	4157	Sx	63	gene responsive to RA	12401878
169818	chr16:88511109-88511122	-	AGGTCAGGAGTTCA	-1405	NM_002386	MC1R	4157	Sg	64	gene responsive to RA	12401878
278546	chr1:147370068-147370081	+	AGGTCAGGAGTTCA	-4859	NM_021960	MCL1	4170	Sx	67	gene responsive to RA	12401878
278546	chr1:147370068-147370081	+	AGGTCAGGAGTTCA	-4859	NM_182763	MCL1	4170	Sx	67	gene responsive to RA	12401878
195877	chr17:39100495-39100508	-	AGGTCAGGAGTTCA	-6051	NM_004527	MEOX1	4222	Sx	67	gene responsive to RA	12401878
195877	chr17:39100495-39100508	-	AGGTCAGGAGTTCA	-6051	NM_013999	MEOX1	4222	Sx	67	gene responsive to RA	12401878
73215	chr12:14926685-14926698	+	AGGTCAGGAGTTCA	3410	NM_000900	MGP	4256	Sx	67	gene responsive to RA	12401878
350300	chr22:22437559-22437572	+	AGGTCAGGAGTTCA	-2031	NM_005940	MMP11	4320	Y	64	gene responsive to RA	12401878
350301	chr22:22443947-22443960	+	AGGTCAGGAGTTCA	4357	NM_005940	MMP11	4320	Sg1	65	gene responsive to RA	12401878
174606	chr16:55190383-55190396	-	AGGTCAGGGGTTCA	9628	NM_005954	MT3	4504	Sg	65	gene responsive to RA	12401878
575385	chr7:100251413-100251426	-	AGGTCAGGAGTTCA	-5373	NM_001004430	MUC17	140453	Sx	67	gene responsive to RA	12401878
575386	chr7:100260901-100260914	+	AGGTCAGGAGTTCA	4102	NM_001004430	MUC17	140453	Sx	66	gene responsive to RA	12401878
575387	chr7:100266534-100266547	-	AGGTCAGGAGTTCA	9748	NM_001004430	MUC17	140453	Sx	67	gene responsive to RA	12401878
40868	chr11:1055375-1055388	+	AGGTCAGGAGTTCA	-9500	NM_002457	MUC2	4583	Sx	67	gene responsive to RA	12401878
327154	chr20:41723744-41723757	+	AGGTCAGGAGTTCA	-5379	NM_002466	MYBL2	4605	Sq	67	gene responsive to RA	12401878
325055	chr20:41726742-41726755	+	AGGTCAGAAGTTCA	-2381	NM_002466	MYBL2	4605	Sx	67	gene responsive to RA	12401878
327155	chr20:41734047-41734060	+	AGGTCAGGAGTTCA	4924	NM_002466	MYBL2	4605	Sg	65	gene responsive to RA	12401878
327156	chr20:41735218-41735231	-	AGGTCAGGAGTTCA	6108	NM_002466	MYBL2	4605	Sx	67	gene responsive to RA	12401878
327157	chr20:41737586-41737599	-	AGGTCAGGAGTTCA	8476	NM_002466	MYBL2	4605	Sx	60	gene responsive to RA	12401878
327158	chr20:41738192-41738205	-	AGGTCAGGAGTTCA	9082	NM_002466	MYBL2	4605	Sx	67	gene responsive to RA	12401878
613594	chr8:128812700-128812713	-	AGGTCAGGAGTTCA	-4785	NM_002467	MYC	4609	Sg	46	gene responsive to RA	12401878
283008	chr1:40039681-40039694	-	AGGTCAGGAGTTCA	-3026	NM_005376	MYCL1	4610	Sx	29	gene responsive to RA	12401878
579564	chr7:74027508-74027521	+	AGGTCAGGAGTTCA	4902	NM_000265	NCF1	4687	Sx	67	gene responsive to RA	12401878
579565	chr7:74033441-74033454	-	AGGTCAGGAGTTCA	-1044	NM_000265	NCF1	4687	Sp	66	gene responsive to RA	12401878
579566	chr7:74036240-74036253	+	AGGTCAGGAGTTCA	-3830	NM_000265	NCF1	4687	Sx	67	gene responsive to RA	12401878
196383	chr17:46588832-46588845	+	AGGTCAGGAGTTCA	2913	NM_000269	NME1	4830	Sq	62	gene responsive to RA	12401878
196383	chr17:46588832-46588845	+	AGGTCAGGAGTTCA	2913	NM_198175	NME1	4830	Sq	62	gene responsive to RA	12401878
644372	chr9:136709898-136709911	-	AGGTCAGGAGTTCA	6164	NM_017617	NOTCH1	4851	Sx	21	gene responsive to RA	12401878
424817	chr3:14961403-14961416	-	AGGTCAGGAGTTCA	-2824	NM_003298	NR2C2	7182	Sq	67	gene responsive to RA	12401878
424818	chr3:14970190-14970203	+	AGGTCAGGAGTTCA	5950	NM_003298	NR2C2	7182	Sg	65	gene responsive to RA	12401878
501420	chr5:142789623-142789636	+	AGGTCAGGAGTTCA	5647	NM_001018074	NR3C1	2908	Sx	67	gene responsive to RA	12401878
501420	chr5:142789623-142789636	+	AGGTCAGGAGTTCA	5647	NM_001018075	NR3C1	2908	Sx	67	gene responsive to RA	12401878
501420	chr5:142789623-142789636	+	AGGTCAGGAGTTCA	5647	NM_001018077	NR3C1	2908	Sx	67	gene responsive to RA	12401878
501421	chr5:142799590-142799603	+	AGGTCAGGAGTTCA	-4320	NM_001018074	NR3C1	2908	Sx	67	gene responsive to RA	12401878
501421	chr5:142799590-142799603	+	AGGTCAGGAGTTCA	-4320	NM_001018075	NR3C1	2908	Sx	67	gene responsive to RA	12401878
501421	chr5:142799590-142799603	+	AGGTCAGGAGTTCA	-4320	NM_001018077	NR3C1	2908	Sx	67	gene responsive to RA	12401878
662190	chr9:124616826-124616839	+	GGGTCACGAGGTCA	-3696	NM_001489	NR6A1	2649	Sg	53	gene responsive to RA	12401878
662190	chr9:124616826-124616839	+	GGGTCACGAGGTCA	-3696	NM_033334	NR6A1	2649	Sg	53	gene responsive to RA	12401878
662190	chr9:124616826-124616839	+	GGGTCACGAGGTCA	-3696	NM_033335	NR6A1	2649	Sg	53	gene responsive to RA	12401878
283477	chr1:52048795-52048808	+	AGGTCAGGAGTTCA	7648	NM_002525	NRD1	4898	Sx	67	gene responsive to RA	12401878
283478	chr1:52051423-52051436	-	AGGTCAGGAGTTCA	5007	NM_002525	NRD1	4898	Sx	67	gene responsive to RA	12401878
275034	chr1:52063154-52063167	-	AGGTCAGCAGTTCA	-6724	NM_002525	NRD1	4898	Sx	67	gene responsive to RA	12401878
71742	chr12:10208914-10208927	+	AGGTCAGGAGTTCA	7090	NM_002543	OLR1	4973	Sx	67	gene responsive to RA	12401878
71743	chr12:10212579-10212592	-	AGGTCAGGAGTTCA	3412	NM_002543	OLR1	4973	Sx	67	gene responsive to RA	12401878
698108	chrY:4921382-4921395	+	AGGTCATGAGGTCA	9754	NM_032971	PCDH11Y	83259	Sc	57	gene responsive to RA	12401878
239389	chr19:7596584-7596597	-	AGGTCAGCAGTTCA	7973	NM_174895	PCP2	126006	Sx	67	gene responsive to RA	12401878
244495	chr19:7601880-7601893	+	AGGTCAGGAGTTCA	2690	NM_174895	PCP2	126006	Sx	66	gene responsive to RA	12401878
197054	chr17:59808750-59808763	+	AGGTCAGGAGTTCA	8973	NM_000442	PECAM1	5175	Sq	67	gene responsive to RA	12401878
197055	chr17:59821059-59821072	-	AGGTCAGGAGTTCA	-3349	NM_000442	PECAM1	5175	Sx	66	gene responsive to RA	12401878
204140	chr17:59822399-59822412	+	AGGTCAGGGGTTCA	-4676	NM_000442	PECAM1	5175	Sx	67	gene responsive to RA	12401878
197056	chr17:59823571-59823584	-	AGGTCAGGAGTTCA	-5861	NM_000442	PECAM1	5175	Sx	70	gene responsive to RA	12401878
75323	chr12:8952496-8952509	-	AGGTCAGGAGTTCA	-6074	NM_004426	PHC1	1911	Sx	67	gene responsive to RA	12401878
75324	chr12:8964356-8964369	+	AGGTCAGGAGTTCA	5773	NM_004426	PHC1	1911	Sx	67	gene responsive to RA	12401878
75325	chr12:8968125-8968138	+	AGGTCAGGAGTTCA	9542	NM_004426	PHC1	1911	Sx	67	gene responsive to RA	12401878
572920	chr7:106095572-106095585	+	AGGTCAGAAGTTCA	-4303	NM_002649	PIK3CG	5294	Sx	67	gene responsive to RA	12401878
575723	chr7:106109530-106109543	+	AGGTCAGGAGTTCA	9655	NM_002649	PIK3CG	5294	Sg	62	gene responsive to RA	12401878
18186	chr10:75337246-75337259	+	AGGTCAGGGGTTCA	-3650	NM_002658	PLAU	5328	Sq	23	gene responsive to RA	12401878
12282	chr10:75342400-75342413	+	AGGTCAGGAGTTCA	1504	NM_002658	PLAU	5328	Sx	67	gene responsive to RA	12401878
12252	chr10:74916288-74916301	-	AGGTCAGGAGTTCA	9459	NM_021132	PPP3CB	5532	Sp	67	gene responsive to RA	12401878
244581	chr19:8467083-8467096	+	AGGTCAGGAGTTCA	6412	NM_032152	PRAM1	84106	Sg	65	gene responsive to RA	12401878
167307	chr16:23760121-23760134	-	AGGTCAGGAGTTCA	5311	NM_002738	PRKCB1	5579	Sx	61	gene responsive to RA	12401878
167307	chr16:23760121-23760134	-	AGGTCAGGAGTTCA	5311	NM_212535	PRKCB1	5579	Sx	61	gene responsive to RA	12401878
503005	chr5:35271529-35271542	-	AGGTCAGGAGTTCA	-5208	NM_000949	PRLR	5618	Sg	65	gene responsive to RA	12401878
324529	chr20:4609578-4609591	-	AGGTCAAGAGTTCA	-5478	NM_000311	PRNP	5621	Sx	67	gene responsive to RA	12401878
324529	chr20:4609578-4609591	-	AGGTCAAGAGTTCA	-5478	NM_183079	PRNP	5621	Sx	67	gene responsive to RA	12401878
327398	chr20:4612594-4612607	-	AGGTCAGGAGTTCA	-2462	NM_000311	PRNP	5621	Sx	66	gene responsive to RA	12401878
327398	chr20:4612594-4612607	-	AGGTCAGGAGTTCA	-2462	NM_183079	PRNP	5621	Sx	66	gene responsive to RA	12401878
282325	chr1:28181761-28181774	+	AGGTCAGGAGTTCA	5572	NM_000952	PTAFR	5724	Sx	67	gene responsive to RA	12401878
282326	chr1:28189133-28189146	-	AGGTCAGGAGTTCA	-1813	NM_000952	PTAFR	5724	Sx	67	gene responsive to RA	12401878
275020	chr1:28192185-28192198	+	AGGTCAGCAGTTCA	-4852	NM_000952	PTAFR	5724	Sp	67	gene responsive to RA	12401878
653688	chr9:122207191-122207204	-	AGTTCAGGAGTTCA	-5579	NM_000962	PTGS1	5742	FLAM_C	64	gene responsive to RA	12401878
653688	chr9:122207191-122207204	-	AGTTCAGGAGTTCA	-5579	NM_080591	PTGS1	5742	FLAM_C	64	gene responsive to RA	12401878
272448	chr1:183389398-183389411	-	AGGTCAAGAGTTCA	-8198	NM_000963	PTGS2	5743	Sx	71	gene responsive to RA	12401878
41692	chr11:13483702-13483715	-	AGGTCAGGAGTTCA	-9572	NM_000315	PTH	5741	Sx	65	gene responsive to RA	12401878
613894	chr8:142074151-142074164	+	AGGTCAGGAGTTCA	6363	NM_005607	PTK2	5747	Sp	23	gene responsive to RA	12401878
613894	chr8:142074151-142074164	+	AGGTCAGGAGTTCA	6363	NM_153831	PTK2	5747	Sp	23	gene responsive to RA	12401878
613895	chr8:142085372-142085385	-	AGGTCAGGAGTTCA	-4871	NM_005607	PTK2	5747	Sx	67	gene responsive to RA	12401878
613895	chr8:142085372-142085385	-	AGGTCAGGAGTTCA	-4871	NM_153831	PTK2	5747	Sx	67	gene responsive to RA	12401878
467232	chr4:87876696-87876709	-	AGGTCAGGAGTTCA	3645	NM_006264	PTPN13	5783	Sx	67	gene responsive to RA	12401878
467232	chr4:87876696-87876709	-	AGGTCAGGAGTTCA	3645	NM_080683	PTPN13	5783	Sx	67	gene responsive to RA	12401878
467232	chr4:87876696-87876709	-	AGGTCAGGAGTTCA	3645	NM_080684	PTPN13	5783	Sx	67	gene responsive to RA	12401878
467232	chr4:87876696-87876709	-	AGGTCAGGAGTTCA	3645	NM_080685	PTPN13	5783	Sx	67	gene responsive to RA	12401878
12910	chr10:95342784-95342797	-	AGGTCAGGAGTTCA	8186	NM_006744	RBP4	5950	Sx	67	gene responsive to RA	12401878
280257	chr1:198688711-198688724	+	AGGTCAGGAGTTCA	5288	NM_020216	RNPEP	6051	Sq	67	gene responsive to RA	12401878
280258	chr1:198690849-198690862	-	AGGTCAGGAGTTCA	7439	NM_020216	RNPEP	6051	Sx	67	gene responsive to RA	12401878
280259	chr1:198692119-198692132	-	AGGTCAGGAGTTCA	8709	NM_020216	RNPEP	6051	Sg	64	gene responsive to RA	12401878
122133	chr14:59411609-59411622	-	AGGTCAGGAGTTCA	-4312	NM_021136	RTN1	6252	Sx	59	gene responsive to RA	12401878
38678	chr11:63198924-63198937	+	AGGTCACAAGTTCA	-6574	NM_006054	RTN3	10313	Sx	61	gene responsive to RA	12401878
38678	chr11:63198924-63198937	+	AGGTCACAAGTTCA	-6574	NM_201428	RTN3	10313	Sx	61	gene responsive to RA	12401878
38678	chr11:63198924-63198937	+	AGGTCACAAGTTCA	-6574	NM_201429	RTN3	10313	Sx	61	gene responsive to RA	12401878
38678	chr11:63198924-63198937	+	AGGTCACAAGTTCA	-6574	NM_201430	RTN3	10313	Sx	61	gene responsive to RA	12401878
42991	chr11:63200149-63200162	+	AGGTCAGGAGTTCA	-5349	NM_006054	RTN3	10313	Sq	67	gene responsive to RA	12401878
42991	chr11:63200149-63200162	+	AGGTCAGGAGTTCA	-5349	NM_201428	RTN3	10313	Sq	67	gene responsive to RA	12401878
42991	chr11:63200149-63200162	+	AGGTCAGGAGTTCA	-5349	NM_201429	RTN3	10313	Sq	67	gene responsive to RA	12401878
42991	chr11:63200149-63200162	+	AGGTCAGGAGTTCA	-5349	NM_201430	RTN3	10313	Sq	67	gene responsive to RA	12401878
42992	chr11:63203106-63203119	+	AGGTCAGGAGTTCA	-2392	NM_006054	RTN3	10313	Sx	65	gene responsive to RA	12401878
42992	chr11:63203106-63203119	+	AGGTCAGGAGTTCA	-2392	NM_201428	RTN3	10313	Sx	65	gene responsive to RA	12401878
42992	chr11:63203106-63203119	+	AGGTCAGGAGTTCA	-2392	NM_201429	RTN3	10313	Sx	65	gene responsive to RA	12401878
42992	chr11:63203106-63203119	+	AGGTCAGGAGTTCA	-2392	NM_201430	RTN3	10313	Sx	65	gene responsive to RA	12401878
42993	chr11:63209027-63209040	-	AGGTCAGGAGTTCA	3542	NM_006054	RTN3	10313	Sx	67	gene responsive to RA	12401878
42993	chr11:63209027-63209040	-	AGGTCAGGAGTTCA	3542	NM_201428	RTN3	10313	Sx	67	gene responsive to RA	12401878
42993	chr11:63209027-63209040	-	AGGTCAGGAGTTCA	3542	NM_201429	RTN3	10313	Sx	67	gene responsive to RA	12401878
42993	chr11:63209027-63209040	-	AGGTCAGGAGTTCA	3542	NM_201430	RTN3	10313	Sx	67	gene responsive to RA	12401878
42994	chr11:63215388-63215401	-	AGGTCAGGAGTTCA	9903	NM_006054	RTN3	10313	Sx	67	gene responsive to RA	12401878
42994	chr11:63215388-63215401	-	AGGTCAGGAGTTCA	9903	NM_201428	RTN3	10313	Sx	67	gene responsive to RA	12401878
42994	chr11:63215388-63215401	-	AGGTCAGGAGTTCA	9903	NM_201429	RTN3	10313	Sx	67	gene responsive to RA	12401878
42994	chr11:63215388-63215401	-	AGGTCAGGAGTTCA	9903	NM_201430	RTN3	10313	Sx	67	gene responsive to RA	12401878
378659	chr2:48715199-48715212	-	AGGTCAGGAGTTCA	7402	NM_172311	SALF	286749	Sx	67	gene responsive to RA	12401878
9105	chr10:102095074-102095087	+	AGGTCAGGAGTTCA	-1688	NM_005063	SCD	6319	Sx	67	gene responsive to RA	12401878
616177	chr8:97567290-97567303	+	AGGTCAGGAGTTCA	-7768	NM_002998	SDC2	6383	Sq	67	gene responsive to RA	12401878
610276	chr8:97582931-97582944	-	AGGTCAAGAGTTCA	7886	NM_002998	SDC2	6383	Sx	67	gene responsive to RA	12401878
279528	chr1:170609070-170609083	+	AGGTCAGGAGTTCA	9060	NM_000488	SERPINC1	462	Sq	61	gene responsive to RA	12401878
272431	chr1:170609745-170609758	+	AGGTCAAGAGTTCA	8385	NM_000488	SERPINC1	462	Sg	64	gene responsive to RA	12401878
279530	chr1:170614435-170614448	+	AGGTCAGGAGTTCA	3695	NM_000488	SERPINC1	462	Sg1	65	gene responsive to RA	12401878
575395	chr7:100354817-100354830	-	AGGTCAGGAGTTCA	-9057	NM_000602	SERPINE1	5054	Sg	65	gene responsive to RA	12401878
575396	chr7:100357672-100357685	+	AGGTCAGGAGTTCA	-6215	NM_000602	SERPINE1	5054	Sq	67	gene responsive to RA	12401878
575397	chr7:100369795-100369808	+	AGGTCAGGAGTTCA	5908	NM_000602	SERPINE1	5054	Sx	67	gene responsive to RA	12401878
379593	chr2:85799135-85799148	-	AGGTCAGGAGTTCA	7819	NM_000542	SFTPB	6439	Sx	66	gene responsive to RA	12401878
379593	chr2:85799135-85799148	-	AGGTCAGGAGTTCA	7822	NM_198843	SFTPB	6439	Sx	66	gene responsive to RA	12401878
379594	chr2:85814768-85814781	-	AGGTCAGGAGTTCA	-7814	NM_000542	SFTPB	6439	Sq	67	gene responsive to RA	12401878
379594	chr2:85814768-85814781	-	AGGTCAGGAGTTCA	-7811	NM_198843	SFTPB	6439	Sq	67	gene responsive to RA	12401878
577123	chr7:155113678-155113691	-	AGGTCAGGAGTTCA	-9248	NM_000193	SHH	6469	Sx	67	gene responsive to RA	12401878
11401	chr10:50479562-50479575	-	AGGTCAGGAGTTCA	-8778	NM_003055	SLC18A3	6572	Sg	65	gene responsive to RA	12401878
425343	chr3:172233838-172233851	-	AGGTCAGGAGTTCA	-6381	NM_000340	SLC2A2	6514	Sg	65	gene responsive to RA	12401878
215347	chr17:7133124-7133137	-	GGGTCAGGAGTTCA	7302	NM_001042	SLC2A4	6517	Sx	61	gene responsive to RA	12401878
241452	chr19:17845055-17845068	+	AGGTCAGGAGTTCA	1273	NM_000453	SLC5A5	6528	Sx	67	gene responsive to RA	12401878
241453	chr19:17845350-17845363	+	AGGTCAGGAGTTCA	1568	NM_000453	SLC5A5	6528	Sg	65	gene responsive to RA	12401878
241454	chr19:17853295-17853308	-	AGGTCAGGAGTTCA	9526	NM_000453	SLC5A5	6528	Sx	67	gene responsive to RA	12401878
611566	chr8:49988765-49988778	+	AGGTCAGCAGTTCA	7776	NM_003068	SNAI2	6591	Sg	64	gene responsive to RA	12401878
538975	chr6:160075845-160075858	+	AGGTCAGGAGTTCA	8919	NM_000636	SOD2	6648	Sx	66	gene responsive to RA	12401878
538975	chr6:160075845-160075858	+	AGGTCAGGAGTTCA	8919	NM_001024465	SOD2	6648	Sx	66	gene responsive to RA	12401878
538975	chr6:160075845-160075858	+	AGGTCAGGAGTTCA	8919	NM_001024466	SOD2	6648	Sx	66	gene responsive to RA	12401878
538976	chr6:160077875-160077888	+	AGGTCAGGAGTTCA	6889	NM_000636	SOD2	6648	Sq	67	gene responsive to RA	12401878
538976	chr6:160077875-160077888	+	AGGTCAGGAGTTCA	6889	NM_001024465	SOD2	6648	Sq	67	gene responsive to RA	12401878
538976	chr6:160077875-160077888	+	AGGTCAGGAGTTCA	6889	NM_001024466	SOD2	6648	Sq	67	gene responsive to RA	12401878
538977	chr6:160079235-160079248	+	AGGTCAGGAGTTCA	5529	NM_000636	SOD2	6648	Sq	65	gene responsive to RA	12401878
538977	chr6:160079235-160079248	+	AGGTCAGGAGTTCA	5529	NM_001024465	SOD2	6648	Sq	65	gene responsive to RA	12401878
538977	chr6:160079235-160079248	+	AGGTCAGGAGTTCA	5529	NM_001024466	SOD2	6648	Sq	65	gene responsive to RA	12401878
377198	chr2:231114672-231114685	+	AGGTCAGGAGTTCA	8186	NM_003113	SP100	6672	Sx	67	gene responsive to RA	12401878
167648	chr16:29574950-29574963	+	AGGTCAGGAGTTCA	-7131	NM_003123	SPN	6693	Sq	66	gene responsive to RA	12401878
167648	chr16:29574950-29574963	+	AGGTCAGGAGTTCA	-6851	NM_001030288	SPN	6693	Sq	66	gene responsive to RA	12401878
176934	chr16:29576144-29576157	-	AGTTCAGGAGTTCA	-5924	NM_003123	SPN	6693	FRAM	65	gene responsive to RA	12401878
176934	chr16:29576144-29576157	-	AGTTCAGGAGTTCA	-5644	NM_001030288	SPN	6693	FRAM	65	gene responsive to RA	12401878
167649	chr16:29588487-29588500	+	AGGTCAGGAGTTCA	6406	NM_003123	SPN	6693	Sq	68	gene responsive to RA	12401878
167649	chr16:29588487-29588500	+	AGGTCAGGAGTTCA	6686	NM_001030288	SPN	6693	Sq	68	gene responsive to RA	12401878
167650	chr16:29591492-29591505	-	AGGTCAGGAGTTCA	9424	NM_003123	SPN	6693	Sx	67	gene responsive to RA	12401878
167650	chr16:29591492-29591505	-	AGGTCAGGAGTTCA	9704	NM_001030288	SPN	6693	Sx	67	gene responsive to RA	12401878
194596	chr17:17683045-17683058	-	AGGTCAGGAGTTCA	-2008	NM_001005291	SREBF1	6720	Sx	68	gene responsive to RA	12401878
194596	chr17:17683045-17683058	-	AGGTCAGGAGTTCA	-2008	NM_004176	SREBF1	6720	Sx	68	gene responsive to RA	12401878
614755	chr8:38126581-38126594	+	AGGTCAGGAGTTCA	1176	NM_000349	STAR	6770	Sx	57	gene responsive to RA	12401878
614755	chr8:38126581-38126594	+	AGGTCAGGAGTTCA	1176	NM_001007243	STAR	6770	Sx	57	gene responsive to RA	12401878
614756	chr8:38132536-38132549	-	AGGTCAGGAGTTCA	-4792	NM_000349	STAR	6770	Sg	60	gene responsive to RA	12401878
614756	chr8:38132536-38132549	-	AGGTCAGGAGTTCA	-4792	NM_001007243	STAR	6770	Sg	60	gene responsive to RA	12401878
614757	chr8:38134365-38134378	-	AGGTCAGGAGTTCA	-6621	NM_000349	STAR	6770	Sx	67	gene responsive to RA	12401878
614757	chr8:38134365-38134378	-	AGGTCAGGAGTTCA	-6621	NM_001007243	STAR	6770	Sx	67	gene responsive to RA	12401878
614758	chr8:38134945-38134958	-	AGGTCAGGAGTTCA	-7201	NM_000349	STAR	6770	Sq	67	gene responsive to RA	12401878
614758	chr8:38134945-38134958	-	AGGTCAGGAGTTCA	-7201	NM_001007243	STAR	6770	Sq	67	gene responsive to RA	12401878
243595	chr19:53742144-53742157	+	AGGTCAGGAGTTCA	-5097	NM_177973	SULT2B1	6820	Sx	67	gene responsive to RA	12401878
243596	chr19:53745872-53745885	-	AGGTCAGGAGTTCA	-1356	NM_177973	SULT2B1	6820	Sq	61	gene responsive to RA	12401878
243597	chr19:53751028-53751041	-	AGGTCAGGAGTTCA	3800	NM_177973	SULT2B1	6820	Sx	67	gene responsive to RA	12401878
243598	chr19:53751805-53751818	+	AGGTCAGGAGTTCA	4564	NM_177973	SULT2B1	6820	Sx	61	gene responsive to RA	12401878
243599	chr19:53752394-53752407	+	AGGTCAGGAGTTCA	5153	NM_177973	SULT2B1	6820	Sq	64	gene responsive to RA	12401878
243600	chr19:53766485-53766498	-	AGGTCAGGAGTTCA	-4307	NM_004605	SULT2B1	6820	Sx	67	gene responsive to RA	12401878
243601	chr19:53772345-53772358	-	AGGTCAGGAGTTCA	1553	NM_004605	SULT2B1	6820	Sg1	60	gene responsive to RA	12401878
243602	chr19:53778672-53778685	+	AGGTCAGGAGTTCA	7867	NM_004605	SULT2B1	6820	Sx	65	gene responsive to RA	12401878
196608	chr17:53778866-53778879	+	AGGTCAGGAGTTCA	5696	NM_003168	SUPT4H1	6827	Jo	63	gene responsive to RA	12401878
192724	chr17:53782657-53782670	+	AGGTCAGCAGTTCA	1905	NM_003168	SUPT4H1	6827	Sg	64	gene responsive to RA	12401878
214957	chr17:53791732-53791745	+	GGGTCACAAGGTCA	-7170	NM_003168	SUPT4H1	6827	Y	56	gene responsive to RA	12401878
501494	chr5:145813479-145813492	+	AGGTCAGGAGTTCA	6392	NM_006706	TCERG1	10915	FLAM_C	67	gene responsive to RA	12401878
426113	chr3:197292718-197292731	+	AGGTCAGGAGTTCA	4533	NM_003234	TFRC	7037	Sq	66	gene responsive to RA	12401878
426114	chr3:197299357-197299370	+	AGGTCAGGAGTTCA	-2106	NM_003234	TFRC	7037	Sx	67	gene responsive to RA	12401878
379275	chr2:70686166-70686179	+	AGGTCAGGAGTTCA	6419	NM_003236	TGFA	7039	Sg1	66	gene responsive to RA	12401878
243009	chr19:46543027-46543040	+	AGGTCAGGAGTTCA	8629	NM_000660	TGFB1	7040	Sx	67	gene responsive to RA	12401878
243010	chr19:46543432-46543445	+	AGGTCAGGAGTTCA	8224	NM_000660	TGFB1	7040	Sx	67	gene responsive to RA	12401878
243011	chr19:46544690-46544703	-	AGGTCAGGAGTTCA	6953	NM_000660	TGFB1	7040	Sx	67	gene responsive to RA	12401878
243012	chr19:46556675-46556688	+	AGGTCAGGAGTTCA	-5019	NM_000660	TGFB1	7040	Sx	69	gene responsive to RA	12401878
646490	chr9:98940209-98940222	+	AGGTCAGGAGTTCA	-6758	NM_004612	TGFBR1	7046	Sx	28	gene responsive to RA	12401878
51717	chr11:77445406-77445419	+	AGTTCAGGAGTTCA	-7149	NM_003251	THRSP	7069	Sx	67	gene responsive to RA	12401878
43748	chr11:77455080-77455093	-	AGGTCAGGAGTTCA	2538	NM_003251	THRSP	7069	Sg	65	gene responsive to RA	12401878
195658	chr17:35832122-35832135	-	AGGTCAGGAGTTCA	-4440	NM_001067	TOP2A	7153	Sx	67	gene responsive to RA	12401878
80897	chr12:102824432-102824445	-	AGGTCAGGGGTTCA	-2211	NM_003299	TRA1	7184	Sq	67	gene responsive to RA	12401878
341326	chr21:44591780-44591793	-	AGGTCAGGAGTTCA	-6119	NM_001001188	TRPM2	7226	Sx	67	gene responsive to RA	12401878
341326	chr21:44591780-44591793	-	AGGTCAGGAGTTCA	-6119	NM_003307	TRPM2	7226	Sx	67	gene responsive to RA	12401878
341327	chr21:44605643-44605656	-	AGGTCAGGAGTTCA	7744	NM_001001188	TRPM2	7226	Sx	66	gene responsive to RA	12401878
341327	chr21:44605643-44605656	-	AGGTCAGGAGTTCA	7744	NM_003307	TRPM2	7226	Sx	66	gene responsive to RA	12401878
38256	chr11:88554051-88554064	-	AGGTCAAGAGTTCA	3376	NM_000372	TYR	7299	Sq	67	gene responsive to RA	12401878
464520	chr4:141842586-141842599	-	AGGTCAGGAGTTCA	5013	NM_021833	UCP1	7350	Sx	66	gene responsive to RA	12401878
43601	chr11:73376706-73376719	-	AGGTCAGGAGTTCA	-5182	NM_003355	UCP2	7351	Sq	67	gene responsive to RA	12401878
501118	chr5:137439774-137439787	+	AGGTCAGGAGTTCA	-7804	NM_031933	WNT8A	7478	Sx	67	gene responsive to RA	12401878
501118	chr5:137439774-137439787	+	AGGTCAGGAGTTCA	-7804	NM_058244	WNT8A	7478	Sx	67	gene responsive to RA	12401878
510260	chr5:137440531-137440544	-	AGGTCATGAGTTCA	-7034	NM_031933	WNT8A	7478	Sg	64	gene responsive to RA	12401878
510260	chr5:137440531-137440544	-	AGGTCATGAGTTCA	-7034	NM_058244	WNT8A	7478	Sg	64	gene responsive to RA	12401878
244356	chr19:63769938-63769951	+	AGGTCAGGAGTTCA	6816	NM_003422	ZNF42	7593	FLAM_A	66	gene responsive to RA	12401878
244356	chr19:63769938-63769951	+	AGGTCAGGAGTTCA	6816	NM_198055	ZNF42	7593	FLAM_A	66	gene responsive to RA	12401878
101927	chr13:31496400-31496413	-	AGGTCAGGAGTTCA	-7024	NM_023037	13CDNA73	10129	Sx	67
101928	chr13:31500226-31500239	-	AGGTCAGGAGTTCA	-3198	NM_023037	13CDNA73	10129	Sx	67
101929	chr13:31501631-31501644	+	AGGTCAGGAGTTCA	-1806	NM_023037	13CDNA73	10129	Sx	58
72545	chr12:119339835-119339848	+	AGGTCAGGAGTTCA	-7169	NM_176818	15E1.2	283459	Sq	67
68829	chr12:119344103-119344116	+	AGGTCAAGAGTTCA	-2901	NM_176818	15E1.2	283459	Sg	43
72546	chr12:119350189-119350202	-	AGGTCAGGAGTTCA	3198	NM_176818	15E1.2	283459	Sx	67
72547	chr12:119352619-119352632	-	AGGTCAGGAGTTCA	5628	NM_176818	15E1.2	283459	Sx	67
191333	chr17:24636520-24636533	+	AGGTCAAGAGGTCA	8683	NM_020772	182-FIP	57532	Sc	58
194943	chr17:24640522-24640535	+	AGGTCAGGAGTTCA	4681	NM_020772	182-FIP	57532	Sq	67
204605	chr17:24652809-24652822	+	AGGTCATGAGTTCA	-7606	NM_020772	182-FIP	57532	Sx	65
194944	chr17:24653164-24653177	+	AGGTCAGGAGTTCA	-7961	NM_020772	182-FIP	57532	Sq	67
427516	chr3:57521312-57521325	-	AGGTCAGGAGTTCA	4281	NM_177966	2'-PDE	201626	Sq	67
438345	chr3:57524915-57524928	-	AGTTCAGGAGTTCA	7884	NM_177966	2'-PDE	201626	Sq/x	67
143532	chr15:41454612-41454625	-	AGGTCAGGAGTTCA	4020	NM_014444	76P	27229	Sx	67
240563	chr19:63552614-63552627	+	AGGTCAGGAGGTCA	4055	NM_130786	A1BG	1	Sg	65
238236	chr19:63564273-63564286	-	AGGTCAAGAGTTCA	-7617	NM_130786	A1BG	1	Jb	67
169212	chr16:7318267-7318280	+	AGGTCAGGAGTTCA	-4485	NM_145891	A2BP1	54715	Sg	63
169212	chr16:7318267-7318280	+	AGGTCAGGAGTTCA	-4485	NM_145892	A2BP1	54715	Sg	63
169212	chr16:7318267-7318280	+	AGGTCAGGAGTTCA	-4485	NM_145893	A2BP1	54715	Sg	63
164020	chr16:7327906-7327919	-	AGGTCAAGAGTTCA	5167	NM_145891	A2BP1	54715	Sg	65
164020	chr16:7327906-7327919	-	AGGTCAAGAGTTCA	5167	NM_145892	A2BP1	54715	Sg	65
164020	chr16:7327906-7327919	-	AGGTCAAGAGTTCA	5167	NM_145893	A2BP1	54715	Sg	65
169227	chr16:7329661-7329674	-	AGGTCAGGAGTTCA	6922	NM_145891	A2BP1	54715	Sx	67
169227	chr16:7329661-7329674	-	AGGTCAGGAGTTCA	6922	NM_145892	A2BP1	54715	Sx	67
169227	chr16:7329661-7329674	-	AGGTCAGGAGTTCA	6922	NM_145893	A2BP1	54715	Sx	67
75318	chr12:8908813-8908826	+	AGGTCAGGAGTTCA	-2993	NM_144670	A2ML1	144568	Sx	67
69857	chr12:8915395-8915408	-	AGGTCAGAAGTTCA	3602	NM_144670	A2ML1	144568	Sq/x	67
75319	chr12:8920322-8920335	+	AGGTCAGGAGTTCA	8516	NM_144670	A2ML1	144568	Sx	67
351401	chr22:41442951-41442964	-	AGGTCAGGAGTTCA	-1590	NM_017436	A4GALT	53947	Sx	67
351402	chr22:41450401-41450414	-	AGGTCAGGAGTTCA	-9040	NM_017436	A4GALT	53947	Sg	65
74259	chr12:51992410-51992423	+	AGGTCAGGAGTTCA	9231	NM_015665	AAAS	8086	Sg	61
81382	chr12:52010317-52010330	-	AGGTCATCAGTTCA	-8689	NM_015665	AAAS	8086	Sx	73
72922	chr12:124068787-124068800	-	AGGTCAGGAGTTCA	-6087	NM_023928	AACS	65985	Sx	66
425387	chr3:173906274-173906287	+	AGGTCAGGAGTTCA	5434	NM_020792	AADACL1	57552	Sx	67
425388	chr3:173907212-173907225	-	AGGTCAGGAGTTCA	4483	NM_020792	AADACL1	57552	Sx	67
379216	chr2:69772738-69772751	+	AGGTCAGGAGTTCA	9762	NM_014911	AAK1	22848	Sx	67
379217	chr2:69788938-69788951	-	AGGTCAGGAGTTCA	-6451	NM_014911	AAK1	22848	Sx	67
168971	chr16:68874586-68874599	+	AGGTCAGGAGTTCA	6327	NM_001605	AARS	16	Sg	65
168972	chr16:68887627-68887640	-	AGGTCAGGAGTTCA	-6727	NM_001605	AARS	16	Sg1	64
540470	chr6:44393714-44393727	-	AGGTCAGGAGTTCA	-4686	NM_020745	AARSL	57505	Sq	67
466574	chr4:57085119-57085132	-	AGGTCAGGAGTTCA	9434	NM_181806	AASDH	132949	Sx	67
461834	chr4:57088450-57088463	+	AGGTCAGAAGTTCA	6116	NM_181806	AASDH	132949	Sx	67
466575	chr4:57091953-57091966	+	AGGTCAGGAGTTCA	2613	NM_181806	AASDH	132949	Sx	67
466576	chr4:57092923-57092936	-	AGGTCAGGAGTTCA	1630	NM_181806	AASDH	132949	Sx	65
174854	chr16:8682005-8682018	-	AGGTCAGTAGTTCA	6072	NM_020686	ABAT	18	Sx	67
164385	chr16:8683219-8683232	-	AGGTCACAAGTTCA	7286	NM_020686	ABAT	18	Sx	66
169735	chr16:8695046-8695059	-	AGGTCAGGAGTTCA	-8621	NM_000663	ABAT	18	Sx	67
169736	chr16:8700088-8700101	+	AGGTCAGGAGTTCA	-3592	NM_000663	ABAT	18	Sx	67
169738	chr16:8700710-8700723	+	AGGTCAGGAGTTCA	-2970	NM_000663	ABAT	18	Sx	11
164047	chr16:8704590-8704603	+	AGGTCAAGAGTTCA	910	NM_000663	ABAT	18	Sx	67
643091	chr9:104764772-104764785	-	AGGTCAGGAGTTCA	5206	NM_005502	ABCA1	19	Sx	67
376749	chr2:215725683-215725696	+	AGGTCAGGAGTTCA	-3367	NM_015657	ABCA12	26154	Sg1	65
376750	chr2:215730824-215730837	+	AGGTCAGGAGTTCA	-8508	NM_015657	ABCA12	26154	Sx	67
376752	chr2:215829858-215829871	+	AGGTCAGGAGTTCA	-1201	NM_173076	ABCA12	26154	Sq	66
388503	chr2:215833410-215833423	-	AGGTCATGAGTTCA	-4766	NM_173076	ABCA12	26154	Sx	67
176924	chr16:2324739-2324752	-	AGTTCAGGAGTTCA	5843	NM_001089	ABCA3	21	Sx	62
197372	chr17:64824014-64824027	+	AGGTCAGGAGTTCA	-645	NM_018672	ABCA5	23461	Sx	65
239040	chr19:988356-988369	-	AGGTCAGAAGTTCA	-5292	NM_033308	ABCA7	10347	Sq	67
239040	chr19:988356-988369	-	AGGTCAGAAGTTCA	-3876	NM_019112	ABCA7	10347	Sq	67
281245	chr1:226004557-226004570	+	AGGTCAGGAGTTCA	-3380	NM_012089	ABCB10	23456	Sx	47
281246	chr1:226010651-226010664	+	AGGTCAGGAGTTCA	-9474	NM_012089	ABCB10	23456	Sx	67
376888	chr2:219907371-219907384	+	AGGTCAGGAGTTCA	1806	NM_005689	ABCB6	10058	Sx	67
675236	chrX:74166819-74166832	+	AGGTCAGGAGTTCA	-7666	NM_004299	ABCB7	22	Sx	67
576929	chr7:150160293-150160306	-	AGGTCAGGAGTTCA	-2879	NM_007188	ABCB8	11194	Sg	65
576930	chr7:150165338-150165351	+	AGGTCAGGAGTTCA	2153	NM_007188	ABCB8	11194	Sq/x	67
576931	chr7:150165460-150165473	+	AGGTCAGGAGTTCA	2275	NM_007188	ABCB8	11194	Sq	67
576932	chr7:150167214-150167227	+	AGGTCAGGAGTTCA	4029	NM_007188	ABCB8	11194	Sg	65
72779	chr12:121968564-121968577	+	AGGTCAGGAGTTCA	7348	NM_019624	ABCB9	23457	Sx	67
72779	chr12:121968564-121968577	+	AGGTCAGGAGTTCA	7348	NM_019625	ABCB9	23457	Sx	67
72779	chr12:121968564-121968577	+	AGGTCAGGAGTTCA	7348	NM_203445	ABCB9	23457	Sx	67
166808	chr16:15944069-15944082	+	AGGTCAGGAGTTCA	-6866	NM_004996	ABCC1	4363	Sx	53
166808	chr16:15944069-15944082	+	AGGTCAGGAGTTCA	-6866	NM_019862	ABCC1	4363	Sx	53
166808	chr16:15944069-15944082	+	AGGTCAGGAGTTCA	-6866	NM_019898	ABCC1	4363	Sx	53
166808	chr16:15944069-15944082	+	AGGTCAGGAGTTCA	-6866	NM_019899	ABCC1	4363	Sx	53
166808	chr16:15944069-15944082	+	AGGTCAGGAGTTCA	-6866	NM_019900	ABCC1	4363	Sx	53
166808	chr16:15944069-15944082	+	AGGTCAGGAGTTCA	-6866	NM_019901	ABCC1	4363	Sx	53
166808	chr16:15944069-15944082	+	AGGTCAGGAGTTCA	-6866	NM_019902	ABCC1	4363	Sx	53
166809	chr16:15945239-15945252	-	AGGTCAGGAGTTCA	-5683	NM_004996	ABCC1	4363	Sx	67
166809	chr16:15945239-15945252	-	AGGTCAGGAGTTCA	-5683	NM_019862	ABCC1	4363	Sx	67
166809	chr16:15945239-15945252	-	AGGTCAGGAGTTCA	-5683	NM_019898	ABCC1	4363	Sx	67
166809	chr16:15945239-15945252	-	AGGTCAGGAGTTCA	-5683	NM_019899	ABCC1	4363	Sx	67
166809	chr16:15945239-15945252	-	AGGTCAGGAGTTCA	-5683	NM_019900	ABCC1	4363	Sx	67
166809	chr16:15945239-15945252	-	AGGTCAGGAGTTCA	-5683	NM_019901	ABCC1	4363	Sx	67
166809	chr16:15945239-15945252	-	AGGTCAGGAGTTCA	-5683	NM_019902	ABCC1	4363	Sx	67
166810	chr16:15945927-15945940	-	AGGTCAGGAGTTCA	-4995	NM_004996	ABCC1	4363	Sx	71
166810	chr16:15945927-15945940	-	AGGTCAGGAGTTCA	-4995	NM_019862	ABCC1	4363	Sx	71
166810	chr16:15945927-15945940	-	AGGTCAGGAGTTCA	-4995	NM_019898	ABCC1	4363	Sx	71
166810	chr16:15945927-15945940	-	AGGTCAGGAGTTCA	-4995	NM_019899	ABCC1	4363	Sx	71
166810	chr16:15945927-15945940	-	AGGTCAGGAGTTCA	-4995	NM_019900	ABCC1	4363	Sx	71
166810	chr16:15945927-15945940	-	AGGTCAGGAGTTCA	-4995	NM_019901	ABCC1	4363	Sx	71
166810	chr16:15945927-15945940	-	AGGTCAGGAGTTCA	-4995	NM_019902	ABCC1	4363	Sx	71
166811	chr16:15950033-15950046	-	AGGTCAGGAGTTCA	-889	NM_004996	ABCC1	4363	Sx	66
166811	chr16:15950033-15950046	-	AGGTCAGGAGTTCA	-889	NM_019862	ABCC1	4363	Sx	66
166811	chr16:15950033-15950046	-	AGGTCAGGAGTTCA	-889	NM_019898	ABCC1	4363	Sx	66
166811	chr16:15950033-15950046	-	AGGTCAGGAGTTCA	-889	NM_019899	ABCC1	4363	Sx	66
166811	chr16:15950033-15950046	-	AGGTCAGGAGTTCA	-889	NM_019900	ABCC1	4363	Sx	66
166811	chr16:15950033-15950046	-	AGGTCAGGAGTTCA	-889	NM_019901	ABCC1	4363	Sx	66
166811	chr16:15950033-15950046	-	AGGTCAGGAGTTCA	-889	NM_019902	ABCC1	4363	Sx	66
174575	chr16:15954479-15954492	+	AGGTCAGGGGTTCA	3544	NM_004996	ABCC1	4363	Sx	67
174575	chr16:15954479-15954492	+	AGGTCAGGGGTTCA	3544	NM_019862	ABCC1	4363	Sx	67
174575	chr16:15954479-15954492	+	AGGTCAGGGGTTCA	3544	NM_019898	ABCC1	4363	Sx	67
174575	chr16:15954479-15954492	+	AGGTCAGGGGTTCA	3544	NM_019899	ABCC1	4363	Sx	67
174575	chr16:15954479-15954492	+	AGGTCAGGGGTTCA	3544	NM_019900	ABCC1	4363	Sx	67
174575	chr16:15954479-15954492	+	AGGTCAGGGGTTCA	3544	NM_019901	ABCC1	4363	Sx	67
174575	chr16:15954479-15954492	+	AGGTCAGGGGTTCA	3544	NM_019902	ABCC1	4363	Sx	67
166812	chr16:15955606-15955619	-	AGGTCAGGAGTTCA	4684	NM_004996	ABCC1	4363	Sx	68
166812	chr16:15955606-15955619	-	AGGTCAGGAGTTCA	4684	NM_019862	ABCC1	4363	Sx	68
166812	chr16:15955606-15955619	-	AGGTCAGGAGTTCA	4684	NM_019898	ABCC1	4363	Sx	68
166812	chr16:15955606-15955619	-	AGGTCAGGAGTTCA	4684	NM_019899	ABCC1	4363	Sx	68
166812	chr16:15955606-15955619	-	AGGTCAGGAGTTCA	4684	NM_019900	ABCC1	4363	Sx	68
166812	chr16:15955606-15955619	-	AGGTCAGGAGTTCA	4684	NM_019901	ABCC1	4363	Sx	68
166812	chr16:15955606-15955619	-	AGGTCAGGAGTTCA	4684	NM_019902	ABCC1	4363	Sx	68
176912	chr16:15958663-15958676	-	AGTTCAGGAGTTCA	7741	NM_004996	ABCC1	4363	Jb	66
176912	chr16:15958663-15958676	-	AGTTCAGGAGTTCA	7741	NM_019862	ABCC1	4363	Jb	66
176912	chr16:15958663-15958676	-	AGTTCAGGAGTTCA	7741	NM_019898	ABCC1	4363	Jb	66
176912	chr16:15958663-15958676	-	AGTTCAGGAGTTCA	7741	NM_019899	ABCC1	4363	Jb	66
176912	chr16:15958663-15958676	-	AGTTCAGGAGTTCA	7741	NM_019900	ABCC1	4363	Jb	66
176912	chr16:15958663-15958676	-	AGTTCAGGAGTTCA	7741	NM_019901	ABCC1	4363	Jb	66
176912	chr16:15958663-15958676	-	AGTTCAGGAGTTCA	7741	NM_019902	ABCC1	4363	Jb	66
540421	chr6:43499668-43499681	-	AGGTCAGGAGTTCA	-7786	NM_033450	ABCC10	89845	Sx	67
540422	chr6:43516264-43516277	+	AGGTCAGGAGTTCA	8797	NM_033450	ABCC10	89845	Jb	67
168090	chr16:46818671-46818684	+	AGGTCAGGAGTTCA	5012	NM_033151	ABCC11	85320	Sx	67
168090	chr16:46818671-46818684	+	AGGTCAGGAGTTCA	7918	NM_032583	ABCC11	85320	Sx	67
168090	chr16:46818671-46818684	+	AGGTCAGGAGTTCA	7918	NM_145186	ABCC11	85320	Sx	67
103055	chr13:94743941-94743954	-	AGGTCAGGAGTTCA	7730	NM_005845	ABCC4	10257	Sg	65
103056	chr13:94744993-94745006	+	AGGTCAGGAGTTCA	6691	NM_005845	ABCC4	10257	Sq	67
103057	chr13:94746003-94746016	+	AGGTCAGGAGTTCA	5681	NM_005845	ABCC4	10257	Sg	63
103058	chr13:94748329-94748342	+	AGGTCAGGAGTTCA	3355	NM_005845	ABCC4	10257	Sx	65
425691	chr3:185226318-185226331	+	AGGTCAGGAGTTCA	-7889	NM_001023587	ABCC5	10057	Sq	66
425691	chr3:185226318-185226331	+	AGGTCAGGAGTTCA	-7889	NM_005688	ABCC5	10057	Sq	66
166834	chr16:16217051-16217064	-	AGGTCAGGAGTTCA	7751	NM_001171	ABCC6	368	Sx	67
166835	chr16:16217499-16217512	-	AGGTCAGGAGTTCA	7303	NM_001171	ABCC6	368	Sx	67
670820	chrX:152507975-152507988	+	AGGTCAGAAGTTCA	-3208	NM_000033	ABCD1	215	Sx	67
673489	chrX:152519393-152519406	-	AGGTCAGGAGTTCA	8223	NM_000033	ABCD1	215	Sx	67
284748	chr1:94604341-94604354	-	AGGTCAGGAGTTCA	8322	NM_002858	ABCD3	5825	Sx	67
122659	chr14:73838148-73838161	+	AGGTCAGGAGTTCA	1272	NM_005050	ABCD4	5826	Sq	44
122659	chr14:73838148-73838161	+	AGGTCAGGAGTTCA	1272	NM_020323	ABCD4	5826	Sq	44
122659	chr14:73838148-73838161	+	AGGTCAGGAGTTCA	1272	NM_020324	ABCD4	5826	Sq	44
122659	chr14:73838148-73838161	+	AGGTCAGGAGTTCA	1272	NM_020325	ABCD4	5826	Sq	44
122659	chr14:73838148-73838161	+	AGGTCAGGAGTTCA	1272	NM_020326	ABCD4	5826	Sq	44
122660	chr14:73841573-73841586	+	AGGTCAGGAGTTCA	-2153	NM_005050	ABCD4	5826	Sq	67
122660	chr14:73841573-73841586	+	AGGTCAGGAGTTCA	-2153	NM_020323	ABCD4	5826	Sq	67
122660	chr14:73841573-73841586	+	AGGTCAGGAGTTCA	-2153	NM_020324	ABCD4	5826	Sq	67
122660	chr14:73841573-73841586	+	AGGTCAGGAGTTCA	-2153	NM_020325	ABCD4	5826	Sq	67
122660	chr14:73841573-73841586	+	AGGTCAGGAGTTCA	-2153	NM_020326	ABCD4	5826	Sq	67
122661	chr14:73842311-73842324	-	AGGTCAGGAGTTCA	-2904	NM_005050	ABCD4	5826	Sq	67
122661	chr14:73842311-73842324	-	AGGTCAGGAGTTCA	-2904	NM_020323	ABCD4	5826	Sq	67
122661	chr14:73842311-73842324	-	AGGTCAGGAGTTCA	-2904	NM_020324	ABCD4	5826	Sq	67
122661	chr14:73842311-73842324	-	AGGTCAGGAGTTCA	-2904	NM_020325	ABCD4	5826	Sq	67
122661	chr14:73842311-73842324	-	AGGTCAGGAGTTCA	-2904	NM_020326	ABCD4	5826	Sq	67
122662	chr14:73848445-73848458	-	AGGTCAGGAGTTCA	-9038	NM_005050	ABCD4	5826	Sq	67
122662	chr14:73848445-73848458	-	AGGTCAGGAGTTCA	-9038	NM_020323	ABCD4	5826	Sq	67
122662	chr14:73848445-73848458	-	AGGTCAGGAGTTCA	-9038	NM_020324	ABCD4	5826	Sq	67
122662	chr14:73848445-73848458	-	AGGTCAGGAGTTCA	-9038	NM_020325	ABCD4	5826	Sq	67
122662	chr14:73848445-73848458	-	AGGTCAGGAGTTCA	-9038	NM_020326	ABCD4	5826	Sq	67
539728	chr6:30643793-30643806	-	AGGTCAGGAGTTCA	-3343	NM_001025091	ABCF1	23	Sg	65
539728	chr6:30643793-30643806	-	AGGTCAGGAGTTCA	-3343	NM_001090	ABCF1	23	Sg	65
539729	chr6:30652264-30652277	-	AGGTCAGGAGTTCA	5128	NM_001025091	ABCF1	23	Sx	67
539729	chr6:30652264-30652277	-	AGGTCAGGAGTTCA	5128	NM_001090	ABCF1	23	Sx	67
576937	chr7:150352318-150352331	+	AGGTCAGGAGTTCA	9647	NM_005692	ABCF2	10061	Sg	65
576937	chr7:150352318-150352331	+	AGGTCAGGAGTTCA	9647	NM_007189	ABCF2	10061	Sg	65
576938	chr7:150369444-150369457	-	AGGTCAGGAGTTCA	-7492	NM_005692	ABCF2	10061	Sp	67
576938	chr7:150369444-150369457	-	AGGTCAGGAGTTCA	-7492	NM_007189	ABCF2	10061	Sp	67
425703	chr3:185395474-185395487	+	AGGTCAGGAGTTCA	8886	NM_018358	ABCF3	55324	Sx	67
341221	chr21:42491068-42491081	+	AGGTCAGGAGTTCA	-1923	NM_207628	ABCG1	9619	Sx	67
341221	chr21:42491068-42491081	+	AGGTCAGGAGTTCA	-1800	NM_207627	ABCG1	9619	Sx	67
467286	chr4:89443990-89444003	+	AGGTCAGGAGTTCA	-6800	NM_004827	ABCG2	9429	Sg	52
39048	chr11:118531461-118531474	-	AGGTCAGAAGTTCA	6514	NM_022169	ABCG4	64137	Sx	65
377862	chr2:27251307-27251320	-	AGGTCAGGAGTTCA	-6988	NM_032604	ABHD1	84696	Sx	67
377862	chr2:27251307-27251320	-	AGGTCAGGAGTTCA	-6988	NM_152870	ABHD1	84696	Sx	67
579396	chr7:72591091-72591104	-	AGGTCAGGAGTTCA	6731	NM_031295	ABHD11	83451	Sg	63
579396	chr7:72591091-72591104	-	AGGTCAGGAGTTCA	6731	NM_148912	ABHD11	83451	Sg	63
579396	chr7:72591091-72591104	-	AGGTCAGGAGTTCA	6731	NM_148913	ABHD11	83451	Sg	63
579396	chr7:72591091-72591104	-	AGGTCAGGAGTTCA	6731	NM_148914	ABHD11	83451	Sg	63
579396	chr7:72591091-72591104	-	AGGTCAGGAGTTCA	6731	NM_148915	ABHD11	83451	Sg	63
579396	chr7:72591091-72591104	-	AGGTCAGGAGTTCA	6731	NM_148916	ABHD11	83451	Sg	63
427305	chr3:51981086-51981099	+	AGGTCAGGAGTTCA	-3038	NM_015407	ABHD14A	25864	Sx	67
427306	chr3:51991067-51991080	+	AGGTCAGGAGTTCA	6943	NM_015407	ABHD14A	25864	Sx	67
222024	chr18:17531253-17531266	-	AGGTCAGGAGTTCA	7458	NM_138340	ABHD3	171586	Sg	65
222025	chr18:17534578-17534591	-	AGGTCAGGAGTTCA	4133	NM_138340	ABHD3	171586	Sq	67
222026	chr18:17545005-17545018	-	AGGTCAGGAGTTCA	-6294	NM_138340	ABHD3	171586	Sx	67
222027	chr18:17545461-17545474	-	AGGTCAGGAGTTCA	-6750	NM_138340	ABHD3	171586	Sx	67
222028	chr18:17547777-17547790	-	AGGTCAGGAGTTCA	-9066	NM_138340	ABHD3	171586	Sx	67
121212	chr14:22129646-22129659	-	AGGTCAGGAGTTCA	-7328	NM_022060	ABHD4	63874	Sq	66
420950	chr3:43705124-43705137	+	AGGTCACGAGTTCA	-2255	NM_016006	ABHD5	51099	Sq	67
426832	chr3:43717289-43717302	-	AGGTCAGGAGTTCA	9923	NM_016006	ABHD5	51099	Sx	65
241393	chr19:17269324-17269337	-	AGGTCAGGAGTTCA	5897	NM_024527	ABHD8	79575	Sg	64
241394	chr19:17270770-17270783	-	AGGTCAGGAGTTCA	4451	NM_024527	ABHD8	79575	Sx	67
241395	chr19:17273822-17273835	-	AGGTCAGGAGTTCA	1399	NM_024527	ABHD8	79575	Sx	61
241396	chr19:17283185-17283198	-	AGGTCAGGAGTTCA	-7964	NM_024527	ABHD8	79575	Sg	65
376470	chr2:204011426-204011439	-	AGGTCAGGAGTTCA	-7229	NM_005759	ABI2	10152	Sx	67
376471	chr2:204028045-204028058	+	AGGTCAGGAGTTCA	9377	NM_005759	ABI2	10152	Sx	67
206611	chr17:44651197-44651210	-	AGTTCAGGAGTTCA	8622	NM_016428	ABI3	51225	Sq	67
419953	chr3:102188220-102188233	-	AGGTCAAGAGTTCA	6771	NM_015429	ABI3BP	25890	Sx	44
279698	chr1:175833870-175833883	-	AGGTCAGGAGTTCA	9959	NM_005158	ABL2	27	Sg	65
9559	chr10:116279561-116279574	+	AGGTCAGGAGTTCA	-2886	NM_006720	ABLIM1	3983	Sq	67
9560	chr10:116282874-116282887	+	AGGTCAGGAGTTCA	-6199	NM_006720	ABLIM1	3983	Sx	67
9561	chr10:116285279-116285292	-	AGGTCAGGAGTTCA	-8617	NM_006720	ABLIM1	3983	Sx	66
9567	chr10:116398932-116398945	+	AGGTCAGGAGTTCA	9116	NM_002313	ABLIM1	3983	Sx	67
644280	chr9:133173927-133173940	-	AGGTCAGGAGTTCA	6244	NM_020469	ABO	28	Sx	67
198298	chr17:955218-955231	-	AGGTCAGGAGTTCA	3843	NM_001092	ABR	29	Sg	61
426679	chr3:38161845-38161858	+	AGGTCAGGAGTTCA	-8226	NM_001607	ACAA1	30	Sx	67
222707	chr18:45584498-45584511	-	AGGTCAGGAGTTCA	9389	NM_006111	ACAA2	10449	Sq	68
195402	chr17:32784484-32784497	+	AGGTCAGGAGTTCA	5688	NM_198835	ACACA	31	Sx	67
195402	chr17:32784484-32784497	+	AGGTCAGGAGTTCA	5688	NM_198836	ACACA	31	Sx	67
195403	chr17:32786397-32786410	+	AGGTCAGGAGTTCA	3775	NM_198835	ACACA	31	Sg	65
195403	chr17:32786397-32786410	+	AGGTCAGGAGTTCA	3775	NM_198836	ACACA	31	Sg	65
195404	chr17:32798909-32798922	+	AGGTCAGGAGTTCA	-8737	NM_198835	ACACA	31	Sx	66
195404	chr17:32798909-32798922	+	AGGTCAGGAGTTCA	-8737	NM_198836	ACACA	31	Sx	66
195405	chr17:32799422-32799435	+	AGGTCAGGAGTTCA	-9250	NM_198835	ACACA	31	Sq	67
195405	chr17:32799422-32799435	+	AGGTCAGGAGTTCA	-9250	NM_198836	ACACA	31	Sq	67
195410	chr17:32835615-32835628	-	AGGTCAGGAGTTCA	5387	NM_000664	ACACA	31	Sq	28
195410	chr17:32835615-32835628	-	AGGTCAGGAGTTCA	5387	NM_198834	ACACA	31	Sq	28
195410	chr17:32835615-32835628	-	AGGTCAGGAGTTCA	5387	NM_198839	ACACA	31	Sq	28
206594	chr17:32837798-32837811	-	AGTTCAGGAGTTCA	3204	NM_000664	ACACA	31	Jb	67
206594	chr17:32837798-32837811	-	AGTTCAGGAGTTCA	3204	NM_198834	ACACA	31	Jb	67
206594	chr17:32837798-32837811	-	AGTTCAGGAGTTCA	3204	NM_198839	ACACA	31	Jb	67
195411	chr17:32847344-32847357	-	AGGTCAGGAGTTCA	-6342	NM_000664	ACACA	31	Sx	67
195411	chr17:32847344-32847357	-	AGGTCAGGAGTTCA	-6342	NM_198834	ACACA	31	Sx	67
195411	chr17:32847344-32847357	-	AGGTCAGGAGTTCA	-6342	NM_198839	ACACA	31	Sx	67
71933	chr12:108043311-108043324	-	AGGTCAGGAGTTCA	3393	NM_001093	ACACB	32	Sx	67
41681	chr11:133630459-133630472	-	AGGTCAGGAGTTCA	1855	NM_014384	ACAD8	27034	Sx	67
424339	chr3:130087863-130087876	-	AGGTCAGGAGTTCA	6724	NM_014049	ACAD9	28976	Sg	60
424340	chr3:130088685-130088698	-	AGGTCAGGAGTTCA	7546	NM_014049	ACAD9	28976	Sx	61
376684	chr2:210912179-210912192	-	AGGTCAGGAGTTCA	3461	NM_001608	ACADL	33	Sx	66
72566	chr12:119624631-119624644	-	AGGTCAGGAGTTCA	-1742	NM_000017	ACADS	35	Sq	67
72567	chr12:119630000-119630013	-	AGGTCAGGAGTTCA	3627	NM_000017	ACADS	35	Sx	59
6762	chr10:124752106-124752119	+	AGGTCACGAGGTCA	-6418	NM_001609	ACADSB	36	Sg	56
326721	chr20:32918264-32918277	-	AGGTCAGGAGTTCA	-9759	NM_018677	ACAS2	55902	Sx	67
326721	chr20:32918264-32918277	-	AGGTCAGGAGTTCA	-8225	NM_139274	ACAS2	55902	Sx	67
326722	chr20:32922155-32922168	-	AGGTCAGGAGTTCA	-5868	NM_018677	ACAS2	55902	Sx	66
326722	chr20:32922155-32922168	-	AGGTCAGGAGTTCA	-4334	NM_139274	ACAS2	55902	Sx	66
326723	chr20:32922475-32922488	-	AGGTCAGGAGTTCA	-5548	NM_018677	ACAS2	55902	Sx	43
326723	chr20:32922475-32922488	-	AGGTCAGGAGTTCA	-4014	NM_139274	ACAS2	55902	Sx	43
326724	chr20:32926818-32926831	+	AGGTCAGGAGTTCA	-1218	NM_018677	ACAS2	55902	Sx	67
326724	chr20:32926818-32926831	+	AGGTCAGGAGTTCA	316	NM_139274	ACAS2	55902	Sx	67
38118	chr11:107498947-107498960	+	AGGTCAAGAGTTCA	1479	NM_000019	ACAT1	38	Sx	57
40941	chr11:107504313-107504326	+	AGGTCAGGAGTTCA	6845	NM_000019	ACAT1	38	Sx	67
538982	chr6:160162293-160162306	+	AGGTCAGGAGTTCA	8797	NM_005891	ACAT2	39	Sx	67
673823	chrX:23511754-23511767	-	AGGTCAGGAGTTCA	9251	NM_012332	ACATE2	23597	Sq	67
673824	chrX:23512545-23512558	+	AGGTCAGGAGTTCA	8473	NM_012332	ACATE2	23597	Sg1	21
673825	chrX:23518100-23518113	-	AGGTCAGGAGTTCA	2905	NM_012332	ACATE2	23597	Sx	66
673826	chrX:23521453-23521466	+	AGGTCAGGAGTTCA	-435	NM_012332	ACATE2	23597	Sx	67
673827	chrX:23524449-23524462	-	AGGTCAGGAGTTCA	-3444	NM_012332	ACATE2	23597	Sg	65
673828	chrX:23524849-23524862	+	AGGTCAGGAGTTCA	-3831	NM_012332	ACATE2	23597	Sx	66
673829	chrX:23525995-23526008	+	AGGTCAGGAGTTCA	-4977	NM_012332	ACATE2	23597	Sq	67
281120	chr1:222674392-222674405	+	AGGTCAGGAGTTCA	6766	NM_022735	ACBD3	64746	Sg	60
195997	chr17:40575928-40575941	-	AGGTCAGGAGTTCA	7361	NM_024722	ACBD4	79777	Sg1	64
7067	chr10:27560237-27560250	+	AGGTCAGAAGTTCA	9481	NM_145698	ACBD5	91452	Sx	67
10719	chr10:27568902-27568915	-	AGGTCAGGAGTTCA	803	NM_145698	ACBD5	91452	Sx	67
279772	chr1:177201270-177201283	+	AGGTCAGGAGTTCA	1866	NM_032360	ACBD6	84320	Sq	67
279773	chr1:177207765-177207778	-	AGGTCAGGAGTTCA	-4642	NM_032360	ACBD6	84320	Sq	55
11459	chr10:52310974-52310987	-	AGGTCAGGAGTTCA	4454	NM_014576	ACF	29974	Sx	67
11459	chr10:52310974-52310987	-	AGGTCAGGAGTTCA	4454	NM_138932	ACF	29974	Sx	67
11459	chr10:52310974-52310987	-	AGGTCAGGAGTTCA	4454	NM_138933	ACF	29974	Sx	67
575374	chr7:100144902-100144915	-	AGGTCAGGAGTTCA	-6768	NM_000665	ACHE	43	Sg	65
575374	chr7:100144902-100144915	-	AGGTCAGGAGTTCA	-6768	NM_015831	ACHE	43	Sg	65
575375	chr7:100146667-100146680	-	AGGTCAGGAGTTCA	-8533	NM_000665	ACHE	43	Sx	67
575375	chr7:100146667-100146680	-	AGGTCAGGAGTTCA	-8533	NM_015831	ACHE	43	Sx	67
575376	chr7:100147892-100147905	-	AGGTCAGGAGTTCA	-9758	NM_000665	ACHE	43	Sg	65
575376	chr7:100147892-100147905	-	AGGTCAGGAGTTCA	-9758	NM_015831	ACHE	43	Sg	65
195729	chr17:37330163-37330176	+	AGGTCAGGAGTTCA	-1365	NM_001096	ACLY	47	Sx	66
195729	chr17:37330163-37330176	+	AGGTCAGGAGTTCA	-1365	NM_198830	ACLY	47	Sx	66
195730	chr17:37336487-37336500	-	AGGTCAGGAGTTCA	-7702	NM_001096	ACLY	47	Sq	67
195730	chr17:37336487-37336500	-	AGGTCAGGAGTTCA	-7702	NM_198830	ACLY	47	Sq	67
206599	chr17:37337701-37337714	+	AGTTCAGGAGTTCA	-8903	NM_001096	ACLY	47	Jb	64
206599	chr17:37337701-37337714	+	AGTTCAGGAGTTCA	-8903	NM_198830	ACLY	47	Jb	64
195731	chr17:37338416-37338429	+	AGGTCAGGAGTTCA	-9618	NM_001096	ACLY	47	Sx	67
195731	chr17:37338416-37338429	+	AGGTCAGGAGTTCA	-9618	NM_198830	ACLY	47	Sx	67
374997	chr2:135424455-135424468	+	AGGTCAGGAGTTCA	-5465	NM_138326	ACMSD	130013	Sx	67
393025	chr2:135425814-135425827	+	AGTTCAGGAGTTCA	-4106	NM_138326	ACMSD	130013	Sp	67
351303	chr22:40184015-40184028	+	AGGTCAGGAGTTCA	-5614	NM_001098	ACO2	50	Sg	66
359112	chr22:40197438-40197451	+	GGGTCAGGAGTTCA	7809	NM_001098	ACO2	50	Sx	67
197747	chr17:71477646-71477659	+	AGGTCAGGAGTTCA	9374	NM_004035	ACOX1	51	Sx	67
197747	chr17:71477646-71477659	+	AGGTCAGGAGTTCA	9374	NM_007292	ACOX1	51	Sx	67
192347	chr17:71490742-71490755	+	AGGTCAGAAGTTCA	-3722	NM_004035	ACOX1	51	Sx	67
192347	chr17:71490742-71490755	+	AGGTCAGAAGTTCA	-3722	NM_007292	ACOX1	51	Sx	67
197748	chr17:71493419-71493432	-	AGGTCAGGAGTTCA	-6412	NM_004035	ACOX1	51	Sp	67
197748	chr17:71493419-71493432	-	AGGTCAGGAGTTCA	-6412	NM_007292	ACOX1	51	Sp	67
192348	chr17:71495701-71495714	+	AGGTCAGAAGTTCA	-8681	NM_004035	ACOX1	51	Sq	65
192348	chr17:71495701-71495714	+	AGGTCAGAAGTTCA	-8681	NM_007292	ACOX1	51	Sq	65
421399	chr3:58500997-58501010	-	AGGTCAGAAGTTCA	-3054	NM_003500	ACOX2	8309	Sx	67
427591	chr3:58503396-58503409	-	AGGTCAGGAGTTCA	-5453	NM_003500	ACOX2	8309	Sq	67
377684	chr2:246477-246490	+	AGGTCAGGAGTTCA	-8419	NM_004300	ACP1	52	Sq	67
377684	chr2:246477-246490	+	AGGTCAGGAGTTCA	-8419	NM_007099	ACP1	52	Sq	67
377684	chr2:246477-246490	+	AGGTCAGGAGTTCA	-8419	NM_177554	ACP1	52	Sq	67
42532	chr11:47222341-47222354	+	AGGTCAGGAGTTCA	4598	NM_001610	ACP2	53	Sq/x	67
42533	chr11:47224788-47224801	+	AGGTCAGGAGTTCA	2151	NM_001610	ACP2	53	Sx	67
39476	chr11:47229524-47229537	+	AGGTCAGCAGTTCA	-2585	NM_001610	ACP2	53	Sx	64
240887	chr19:11543013-11543026	+	AGGTCAGGAGTTCA	6483	NM_001611	ACP5	54	Sg1	65
240888	chr19:11543742-11543755	+	AGGTCAGGAGTTCA	5754	NM_001611	ACP5	54	Sx	67
250872	chr19:11544535-11544548	+	AGGTCATGAGGTCA	4961	NM_001611	ACP5	54	Sc	57
238888	chr19:11545475-11545488	-	AGGTCAGAAGTTCA	4008	NM_001611	ACP5	54	Sx	67
240889	chr19:11545942-11545955	-	AGGTCAGGAGTTCA	3541	NM_001611	ACP5	54	Sq	67
252439	chr19:11555611-11555624	+	AGTTCAGGAGTTCA	-6115	NM_001611	ACP5	54	Sx	67
419989	chr3:133522412-133522425	-	AGGTCAAGAGTTCA	3468	NM_001099	ACPP	55	Sx	66
424431	chr3:133528841-133528854	+	AGGTCAGGAGTTCA	9884	NM_001099	ACPP	55	Sg	64
243820	chr19:55975863-55975876	+	AGGTCAGGAGTTCA	-9621	NM_033068	ACPT	93650	Sq/x	67
243820	chr19:55975863-55975876	+	AGGTCAGGAGTTCA	-9621	NM_080789	ACPT	93650	Sq/x	67
243820	chr19:55975863-55975876	+	AGGTCAGGAGTTCA	-9621	NM_080790	ACPT	93650	Sq/x	67
243820	chr19:55975863-55975876	+	AGGTCAGGAGTTCA	-9621	NM_080791	ACPT	93650	Sq/x	67
74808	chr12:6629278-6629291	-	AGGTCAGGAGTTCA	-2450	NM_032489	ACRBP	84519	Sx	67
675130	chrX:70572826-70572839	-	AGGTCAGGAGTTCA	-8443	NM_052957	ACRC	93953	Sg	64
675131	chrX:70579035-70579048	+	AGGTCAGGAGTTCA	-2247	NM_052957	ACRC	93953	Sx	67
41512	chr11:125054542-125054555	-	AGGTCAGGAGTTCA	1597	NM_001612	ACRV1	56	Sx	67
41512	chr11:125054542-125054555	-	AGGTCAGGAGTTCA	1597	NM_020069	ACRV1	56	Sx	67
41512	chr11:125054542-125054555	-	AGGTCAGGAGTTCA	1597	NM_020107	ACRV1	56	Sx	67
41512	chr11:125054542-125054555	-	AGGTCAGGAGTTCA	1597	NM_020108	ACRV1	56	Sx	67
41512	chr11:125054542-125054555	-	AGGTCAGGAGTTCA	1597	NM_020109	ACRV1	56	Sx	67
41512	chr11:125054542-125054555	-	AGGTCAGGAGTTCA	1597	NM_020110	ACRV1	56	Sx	67
41512	chr11:125054542-125054555	-	AGGTCAGGAGTTCA	1597	NM_020111	ACRV1	56	Sx	67
41512	chr11:125054542-125054555	-	AGGTCAGGAGTTCA	1597	NM_020113	ACRV1	56	Sx	67
41512	chr11:125054542-125054555	-	AGGTCAGGAGTTCA	1597	NM_020114	ACRV1	56	Sx	67
41512	chr11:125054542-125054555	-	AGGTCAGGAGTTCA	1597	NM_020115	ACRV1	56	Sx	67
41513	chr11:125058183-125058196	+	AGGTCAGGAGTTCA	-2031	NM_001612	ACRV1	56	Sq	67
41513	chr11:125058183-125058196	+	AGGTCAGGAGTTCA	-2031	NM_020069	ACRV1	56	Sq	67
41513	chr11:125058183-125058196	+	AGGTCAGGAGTTCA	-2031	NM_020107	ACRV1	56	Sq	67
41513	chr11:125058183-125058196	+	AGGTCAGGAGTTCA	-2031	NM_020108	ACRV1	56	Sq	67
41513	chr11:125058183-125058196	+	AGGTCAGGAGTTCA	-2031	NM_020109	ACRV1	56	Sq	67
41513	chr11:125058183-125058196	+	AGGTCAGGAGTTCA	-2031	NM_020110	ACRV1	56	Sq	67
41513	chr11:125058183-125058196	+	AGGTCAGGAGTTCA	-2031	NM_020111	ACRV1	56	Sq	67
41513	chr11:125058183-125058196	+	AGGTCAGGAGTTCA	-2031	NM_020113	ACRV1	56	Sq	67
41513	chr11:125058183-125058196	+	AGGTCAGGAGTTCA	-2031	NM_020114	ACRV1	56	Sq	67
41513	chr11:125058183-125058196	+	AGGTCAGGAGTTCA	-2031	NM_020115	ACRV1	56	Sq	67
465500	chr4:186124217-186124230	+	AGGTCAGGAGTTCA	-1853	NM_001995	ACSL1	2180	Sx	65
369021	chr2:223544675-223544688	+	AGGTCAACAGTTCA	-6562	NM_004457	ACSL3	2181	Sx	67
369021	chr2:223544675-223544688	+	AGGTCAACAGTTCA	-6562	NM_203372	ACSL3	2181	Sx	67
672570	chrX:108775579-108775592	+	AGGTCAGGAGTTCA	7185	NM_004458	ACSL4	2182	Sq	67
672570	chrX:108775579-108775592	+	AGGTCAGGAGTTCA	7185	NM_022977	ACSL4	2182	Sq	67
9480	chr10:114115604-114115617	+	AGGTCAGGAGTTCA	-9409	NM_203380	ACSL5	51703	Sx	67
9480	chr10:114115604-114115617	+	AGGTCAGGAGTTCA	-8302	NM_203379	ACSL5	51703	Sx	67
9481	chr10:114116452-114116465	+	AGGTCAGGAGTTCA	-9494	NM_016234	ACSL5	51703	Sx	67
9481	chr10:114116452-114116465	+	AGGTCAGGAGTTCA	-8561	NM_203380	ACSL5	51703	Sx	67
9481	chr10:114116452-114116465	+	AGGTCAGGAGTTCA	-7454	NM_203379	ACSL5	51703	Sx	67
578303	chr7:5334125-5334138	-	AGGTCAGGAGTTCA	9324	NM_001101	ACTB	60	Sx	67
578308	chr7:5352404-5352417	+	AGGTCAGGAGTTCA	-8942	NM_001101	ACTB	60	Sq	67
192358	chr17:77085652-77085665	+	AGGTCAGAAGTTCA	8770	NM_001614	ACTG1	71	Sq	67
198099	chr17:77087641-77087654	-	AGGTCAGGAGTTCA	6768	NM_001614	ACTG1	71	Sg	65
198100	chr17:77088719-77088732	+	AGGTCAGGAGTTCA	5703	NM_001614	ACTG1	71	Sx	67
198102	chr17:77097684-77097697	-	AGGTCAGGAGTTCA	-3275	NM_001614	ACTG1	71	Sx	67
425531	chr3:180754790-180754803	+	AGGTCAGGAGTTCA	-8620	NM_004301	ACTL6A	86	Sx	67
425531	chr3:180754790-180754803	+	AGGTCAGGAGTTCA	-8620	NM_177989	ACTL6A	86	Sx	67
425531	chr3:180754790-180754803	+	AGGTCAGGAGTTCA	-8620	NM_178042	ACTL6A	86	Sx	67
580338	chr7:99904550-99904563	-	AGGTCAGGAGTTCA	-5862	NM_016188	ACTL6B	51412	Sx	67
580339	chr7:99906982-99906995	-	AGGTCAGGAGTTCA	-8294	NM_016188	ACTL6B	51412	Jo	64
643213	chr9:108698880-108698893	+	AGGTCAGGAGTTCA	-5278	NM_006687	ACTL7A	10881	Sg1	68
643212	chr9:108691950-108691963	+	AGGTCAGGAGTTCA	5815	NM_006686	ACTL7B	10880	Sq	67
643213	chr9:108698880-108698893	+	AGGTCAGGAGTTCA	-1115	NM_006686	ACTL7B	10880	Sg1	68
242769	chr19:43823577-43823590	+	AGGTCAGGAGTTCA	-6590	NM_004924	ACTN4	81	Sg	64
242770	chr19:43823901-43823914	+	AGGTCAGGAGTTCA	-6266	NM_004924	ACTN4	81	Sp	63
242771	chr19:43828042-43828055	-	AGGTCAGGAGTTCA	-2112	NM_004924	ACTN4	81	Sp	67
134815	chr14:57738828-57738841	+	GGGTCACGAGGTCA	2219	NM_018477	ACTR10	55860	Y	57
9225	chr10:104249966-104249979	+	AGGTCAGGAGTTCA	2486	NM_005736	ACTR1A	10121	Sx	67
408076	chr2:97743854-97743867	-	GGGTCAGGAGTTCA	-4965	NM_005735	ACTR1B	10120	Sx	67
379887	chr2:97746209-97746222	-	AGGTCAGGAGTTCA	-7320	NM_005735	ACTR1B	10120	Sx	65
374501	chr2:114354043-114354056	+	AGGTCAGGAGTTCA	-9724	NM_005721	ACTR3	10096	Sg	62
374502	chr2:114357478-114357491	+	AGGTCAGGAGTTCA	-6289	NM_005721	ACTR3	10096	Sx	67
374503	chr2:114368119-114368132	-	AGGTCAGGAGTTCA	4365	NM_005721	ACTR3	10096	Sq	66
393019	chr2:114371553-114371566	-	AGTTCAGGAGTTCA	7799	NM_005721	ACTR3	10096	Sx	23
577036	chr7:151887857-151887870	-	AGGTCAGGAGTTCA	-6657	NM_020445	ACTR3B	57180	Sq	67
577037	chr7:151900069-151900082	-	AGGTCAGGAGTTCA	5555	NM_020445	ACTR3B	57180	Sp	67
327011	chr20:36800563-36800576	-	AGGTCAGGAGTTCA	-9935	NM_024855	ACTR5	79913	Sx	60
327012	chr20:36801210-36801223	+	AGGTCAGGAGTTCA	-9301	NM_024855	ACTR5	79913	Sx	67
327013	chr20:36818747-36818760	+	AGGTCAGGAGTTCA	8236	NM_024855	ACTR5	79913	Sq	67
74201	chr12:50627202-50627215	-	AGGTCAGGAGTTCA	-4538	NM_004302	ACVR1B	91	Sx	67
74201	chr12:50627202-50627215	-	AGGTCAGGAGTTCA	-4538	NM_020327	ACVR1B	91	Sx	67
74201	chr12:50627202-50627215	-	AGGTCAGGAGTTCA	-4538	NM_020328	ACVR1B	91	Sx	67
426692	chr3:38478473-38478486	+	AGGTCAGGAGTTCA	7659	NM_001106	ACVR2B	93	Y	67
427306	chr3:51991067-51991080	+	AGGTCAGGAGTTCA	-1536	NM_000666	ACY1	95	Sx	67
562743	chr6:89909325-89909338	-	GGTTCACGAGGTCA	-3150	NM_001010853	ACY1L2	135293	Y	57
541308	chr6:89917885-89917898	-	AGGTCAGGAGTTCA	5410	NM_001010853	ACY1L2	135293	Sx	67
43314	chr11:67167510-67167523	+	AGGTCAGGAGTTCA	7196	NM_080658	ACY3	91703	Sg	65
43315	chr11:67178116-67178129	+	AGGTCAGGAGTTCA	-3410	NM_080658	ACY3	91703	Sq	67
135028	chr14:74604531-74604544	+	GGGTCAGGAGTTCA	-4042	NM_001107	ACYP1	97	Sq	67
135028	chr14:74604531-74604544	+	GGGTCAGGAGTTCA	-4042	NM_203488	ACYP1	97	Sq	67
641209	chr9:129464111-129464124	+	AGGTCAGAAGTTCA	-3878	NM_014064	AD-003	28989	Sx	66
197673	chr17:70781657-70781670	-	AGGTCAGGAGTTCA	-2772	NM_020679	AD023	57409	Sx	67
197674	chr17:70783416-70783429	+	AGGTCAGGAGTTCA	-4518	NM_020679	AD023	57409	Sq	65
197675	chr17:70788274-70788287	+	AGGTCAGGAGTTCA	-9376	NM_020679	AD023	57409	Sg	65
40765	chr11:100371368-100371381	+	AGGTCAGGAGTTCA	3347	NM_032021	AD031	83935	Sq	64
327226	chr20:42704042-42704055	-	AGGTCAGGAGTTCA	9735	NM_000022	ADA	100	Sx	67
327227	chr20:42718299-42718312	-	AGGTCAGGAGTTCA	-4522	NM_000022	ADA	100	Sx	67
141686	chr15:56836858-56836871	-	AGGTCAGCAGTTCA	-7402	NM_001110	ADAM10	102	Sx	67
195966	chr17:40187901-40187914	+	AGGTCAGGAGTTCA	-4193	NM_002390	ADAM11	4185	Sx	66
195967	chr17:40200033-40200046	+	AGGTCAGGAGTTCA	-2843	NM_021612	ADAM11	4185	Sg1	61
195967	chr17:40200033-40200046	+	AGGTCAGGAGTTCA	7939	NM_002390	ADAM11	4185	Sg1	61
274118	chr1:151844835-151844848	-	AGGTCAGAAGTTCA	8013	NM_003815	ADAM15	8751	Sx	67
274118	chr1:151844835-151844848	-	AGGTCAGAAGTTCA	8013	NM_207191	ADAM15	8751	Sx	67
274118	chr1:151844835-151844848	-	AGGTCAGAAGTTCA	8013	NM_207194	ADAM15	8751	Sx	67
274118	chr1:151844835-151844848	-	AGGTCAGAAGTTCA	8013	NM_207195	ADAM15	8751	Sx	67
274118	chr1:151844835-151844848	-	AGGTCAGAAGTTCA	8013	NM_207196	ADAM15	8751	Sx	67
274118	chr1:151844835-151844848	-	AGGTCAGAAGTTCA	8013	NM_207197	ADAM15	8751	Sx	67
379828	chr2:9641570-9641583	+	AGGTCAGGAGTTCA	4926	NM_021832	ADAM17	6868	Sx	66
379828	chr2:9641570-9641583	+	AGGTCAGGAGTTCA	4945	NM_003183	ADAM17	6868	Sx	66
379832	chr2:9653376-9653389	+	AGGTCAGGAGTTCA	-6880	NM_021832	ADAM17	6868	Sx	67
379832	chr2:9653376-9653389	+	AGGTCAGGAGTTCA	-6861	NM_003183	ADAM17	6868	Sx	67
623799	chr8:39564341-39564354	-	AGTTCAGGAGTTCA	3055	NM_014237	ADAM18	8749	Sx	63
501805	chr5:156925480-156925493	+	AGGTCAGGAGTTCA	9866	NM_023038	ADAM19	8728	Sx	67
501805	chr5:156925480-156925493	+	AGGTCAGGAGTTCA	9866	NM_033274	ADAM19	8728	Sx	67
501806	chr5:156927778-156927791	-	AGGTCAGGAGTTCA	7555	NM_023038	ADAM19	8728	Sx	68
501806	chr5:156927778-156927791	-	AGGTCAGGAGTTCA	7555	NM_033274	ADAM19	8728	Sx	68
122492	chr14:70079194-70079207	+	AGGTCAGGAGTTCA	-7709	NM_003814	ADAM20	8748	Sx	65
601878	chr7:87202350-87202363	+	GGGTCATGAGGTCA	-6003	NM_004194	ADAM22	53616	Sg	57
601878	chr7:87202350-87202363	+	GGGTCATGAGGTCA	-6003	NM_016351	ADAM22	53616	Sg	57
601878	chr7:87202350-87202363	+	GGGTCATGAGGTCA	-6003	NM_021721	ADAM22	53616	Sg	57
601878	chr7:87202350-87202363	+	GGGTCATGAGGTCA	-6003	NM_021722	ADAM22	53616	Sg	57
601878	chr7:87202350-87202363	+	GGGTCATGAGGTCA	-6003	NM_021723	ADAM22	53616	Sg	57
376578	chr2:207141689-207141702	-	AGGTCAGGAGTTCA	7828	NM_003812	ADAM23	8745	Sx	67
614812	chr8:39076768-39076781	-	AGGTCAGGAGTTCA	-7544	NM_145004	ADAM32	203102	Sx	48
326979	chr20:3612718-3612731	+	AGGTCAGGAGTTCA	-1980	NM_025220	ADAM33	80332	Sq	67
326979	chr20:3612718-3612731	+	AGGTCAGGAGTTCA	-1980	NM_153202	ADAM33	80332	Sq	67
326982	chr20:3619697-3619710	-	AGGTCAGGAGTTCA	-8972	NM_025220	ADAM33	80332	Sx	62
326982	chr20:3619697-3619710	-	AGGTCAGGAGTTCA	-8972	NM_153202	ADAM33	80332	Sx	62
614809	chr8:38978565-38978578	-	AGGTCAGGAGTTCA	4916	NM_001005845	ADAM9	8754	Sg	65
614809	chr8:38978565-38978578	-	AGGTCAGGAGTTCA	4916	NM_003816	ADAM9	8754	Sg	65
340724	chr21:27135454-27135467	+	AGGTCAGGAGTTCA	4145	NM_006988	ADAMTS1	9510	Sx	58
244597	chr19:8574377-8574390	-	AGGTCAGGAGTTCA	7198	NM_030957	ADAMTS10	81794	Sx	67
244598	chr19:8577507-8577520	-	AGGTCAGGAGTTCA	4068	NM_030957	ADAMTS10	81794	Sg	2
244600	chr19:8583655-8583668	-	AGGTCAGGAGTTCA	-2080	NM_030957	ADAMTS10	81794	Sx	67
244601	chr19:8589484-8589497	-	AGGTCAGGAGTTCA	-7909	NM_030957	ADAMTS10	81794	Sx	47
502964	chr5:33918672-33918685	-	AGGTCAGGAGTTCA	9196	NM_030955	ADAMTS12	81792	Sp	30
644288	chr9:133307995-133308008	-	AGGTCAGGAGTTCA	-8666	NM_139025	ADAMTS13	11093	Sx	67
644288	chr9:133307995-133308008	-	AGGTCAGGAGTTCA	-8666	NM_139026	ADAMTS13	11093	Sx	67
644288	chr9:133307995-133308008	-	AGGTCAGGAGTTCA	-8666	NM_139027	ADAMTS13	11093	Sx	67
644288	chr9:133307995-133308008	-	AGGTCAGGAGTTCA	-8666	NM_139028	ADAMTS13	11093	Sx	67
640402	chr9:133311910-133311923	-	AGGTCAAGAGTTCA	-4751	NM_139025	ADAMTS13	11093	Sx	67
640402	chr9:133311910-133311923	-	AGGTCAAGAGTTCA	-4751	NM_139026	ADAMTS13	11093	Sx	67
640402	chr9:133311910-133311923	-	AGGTCAAGAGTTCA	-4751	NM_139027	ADAMTS13	11093	Sx	67
640402	chr9:133311910-133311923	-	AGGTCAAGAGTTCA	-4751	NM_139028	ADAMTS13	11093	Sx	67
644289	chr9:133313733-133313746	-	AGGTCAGGAGTTCA	-2928	NM_139025	ADAMTS13	11093	Sx	67
644289	chr9:133313733-133313746	-	AGGTCAGGAGTTCA	-2928	NM_139026	ADAMTS13	11093	Sx	67
644289	chr9:133313733-133313746	-	AGGTCAGGAGTTCA	-2928	NM_139027	ADAMTS13	11093	Sx	67
644289	chr9:133313733-133313746	-	AGGTCAGGAGTTCA	-2928	NM_139028	ADAMTS13	11093	Sx	67
12056	chr10:72093663-72093676	+	AGGTCAGGAGTTCA	-8902	NM_080722	ADAMTS14	140766	Sx	66
12056	chr10:72093663-72093676	+	AGGTCAGGAGTTCA	-8902	NM_139155	ADAMTS14	140766	Sx	66
12057	chr10:72095930-72095943	+	AGGTCAGGAGTTCA	-6635	NM_080722	ADAMTS14	140766	Sq	67
12057	chr10:72095930-72095943	+	AGGTCAGGAGTTCA	-6635	NM_139155	ADAMTS14	140766	Sq	67
500859	chr5:128817205-128817218	-	AGGTCAGGAGTTCA	-6784	NM_133638	ADAMTS19	171019	Sq	66
466902	chr4:73791888-73791901	+	AGGTCAGGAGTTCA	7663	NM_014243	ADAMTS3	9508	Sg1	64
279149	chr1:157972856-157972869	+	AGGTCAGGAGTTCA	9061	NM_005099	ADAMTS4	9507	Sx	65
279150	chr1:157987699-157987712	+	AGGTCAGGAGTTCA	-5782	NM_005099	ADAMTS4	9507	Sx	50
438174	chr3:64651557-64651570	+	AGTTCAGCGGTTCA	-3152	NM_182920	ADAMTS9	56999	FLAM_C	70
278832	chr1:151405741-151405754	+	AGGTCAGGAGTTCA	7769	NM_001025107	ADAR	103	Sg1	65
278833	chr1:151409337-151409350	+	AGGTCAGGAGTTCA	4173	NM_001025107	ADAR	103	Sx	67
169308	chr16:74211095-74211108	+	AGGTCAGGAGTTCA	3560	NM_012091	ADAT1	23536	Sx	65
282645	chr1:33211744-33211757	-	AGGTCAGGAGTTCA	-4050	NM_052998	ADC	113451	Sx	65
282647	chr1:33214666-33214679	+	AGGTCAGGAGTTCA	-1141	NM_052998	ADC	113451	Sq	67
282648	chr1:33222351-33222364	-	AGGTCAGGAGTTCA	6557	NM_052998	ADC	113451	Sg	65
122839	chr14:77333820-77333833	-	AGGTCAGGAGTTCA	-2394	NM_020421	ADCK1	57143	Sx	61
128905	chr14:77335505-77335518	+	AGTTCAGGAGTTCA	-722	NM_020421	ADCK1	57143	Sx	67
122840	chr14:77343030-77343043	-	AGGTCAGGAGTTCA	6816	NM_020421	ADCK1	57143	Sx	67
122841	chr14:77343958-77343971	-	AGGTCAGGAGTTCA	7744	NM_020421	ADCK1	57143	Sx	67
122842	chr14:77344891-77344904	-	AGGTCAGGAGTTCA	8677	NM_020421	ADCK1	57143	Sq	67
122843	chr14:77345645-77345658	-	AGGTCAGGAGTTCA	9431	NM_020421	ADCK1	57143	Sq	65
576649	chr7:139830177-139830190	+	AGGTCAGGAGTTCA	4040	NM_052853	ADCK2	90956	Sx	67
242959	chr19:45910892-45910905	+	AGGTCAGGAGTTCA	3548	NM_024876	ADCK4	79934	Sq/x	66
242960	chr19:45917896-45917909	+	AGGTCAGGAGTTCA	-3456	NM_024876	ADCK4	79934	Sx	67
614006	chr8:145561119-145561132	+	AGGTCAGGAGTTCA	-7420	NM_174922	ADCK5	203054	Sg	65
614007	chr8:145563036-145563049	-	AGGTCAGGAGTTCA	-5490	NM_174922	ADCK5	203054	Sx	61
377703	chr2:25050280-25050293	-	AGGTCAGGAGTTCA	3361	NM_004036	ADCY3	109	Sx	67
377704	chr2:25056212-25056225	-	AGGTCAGGAGTTCA	-2571	NM_004036	ADCY3	109	Sx	67
73988	chr12:47459151-47459164	-	AGGTCAGGAGTTCA	5015	NM_015270	ADCY6	112	Sx	75
73988	chr12:47459151-47459164	-	AGGTCAGGAGTTCA	9923	NM_020983	ADCY6	112	Sx	75
73989	chr12:47463918-47463931	+	AGGTCAGGAGTTCA	261	NM_015270	ADCY6	112	Sg	65
73989	chr12:47463918-47463931	+	AGGTCAGGAGTTCA	5169	NM_020983	ADCY6	112	Sg	65
73990	chr12:47473081-47473094	+	AGGTCAGGAGTTCA	-8902	NM_015270	ADCY6	112	Sp	67
73990	chr12:47473081-47473094	+	AGGTCAGGAGTTCA	-3994	NM_020983	ADCY6	112	Sp	67
73991	chr12:47474654-47474667	+	AGGTCAGGAGTTCA	-5567	NM_020983	ADCY6	112	Sg	64
167979	chr16:4097338-4097351	+	AGGTCAGGAGTTCA	8849	NM_001116	ADCY9	115	Sx	67
167981	chr16:4110845-4110858	-	AGGTCAGGAGTTCA	-4671	NM_001116	ADCY9	115	Sx	66
465894	chr4:2875981-2875994	-	AGGTCAGGAGTTCA	-6596	NM_001119	ADD1	118	Sx	66
465894	chr4:2875981-2875994	-	AGGTCAGGAGTTCA	-6596	NM_014189	ADD1	118	Sx	66
465894	chr4:2875981-2875994	-	AGGTCAGGAGTTCA	-6596	NM_014190	ADD1	118	Sx	66
465894	chr4:2875981-2875994	-	AGGTCAGGAGTTCA	-6596	NM_176801	ADD1	118	Sx	66
465896	chr4:2889522-2889535	-	AGGTCAGGAGTTCA	6945	NM_001119	ADD1	118	Sx	67
465896	chr4:2889522-2889535	-	AGGTCAGGAGTTCA	6945	NM_014189	ADD1	118	Sx	67
465896	chr4:2889522-2889535	-	AGGTCAGGAGTTCA	6945	NM_014190	ADD1	118	Sx	67
465896	chr4:2889522-2889535	-	AGGTCAGGAGTTCA	6945	NM_176801	ADD1	118	Sx	67
465897	chr4:2892556-2892569	-	AGGTCAGGAGTTCA	9979	NM_001119	ADD1	118	Sq	67
465897	chr4:2892556-2892569	-	AGGTCAGGAGTTCA	9979	NM_014189	ADD1	118	Sq	67
465897	chr4:2892556-2892569	-	AGGTCAGGAGTTCA	9979	NM_014190	ADD1	118	Sq	67
465897	chr4:2892556-2892569	-	AGGTCAGGAGTTCA	9979	NM_176801	ADD1	118	Sq	67
9426	chr10:111749887-111749900	-	AGGTCAGGAGTTCA	-7801	NM_001121	ADD3	120	Sx	66
9426	chr10:111749887-111749900	-	AGGTCAGGAGTTCA	-7801	NM_016824	ADD3	120	Sx	66
9426	chr10:111749887-111749900	-	AGGTCAGGAGTTCA	-5816	NM_019903	ADD3	120	Sx	66
6759	chr10:111754286-111754299	-	AGGTCACGAGGTCA	-3402	NM_001121	ADD3	120	Sc	57
6759	chr10:111754286-111754299	-	AGGTCACGAGGTCA	-3402	NM_016824	ADD3	120	Sc	57
6759	chr10:111754286-111754299	-	AGGTCACGAGGTCA	-1417	NM_019903	ADD3	120	Sc	57
9427	chr10:111755029-111755042	-	AGGTCAGGAGTTCA	-2659	NM_001121	ADD3	120	Sg1	64
9427	chr10:111755029-111755042	-	AGGTCAGGAGTTCA	-2659	NM_016824	ADD3	120	Sg1	64
9427	chr10:111755029-111755042	-	AGGTCAGGAGTTCA	-674	NM_019903	ADD3	120	Sg1	64
9428	chr10:111763070-111763083	-	AGGTCAGGAGTTCA	5382	NM_001121	ADD3	120	Sx	67
9428	chr10:111763070-111763083	-	AGGTCAGGAGTTCA	5382	NM_016824	ADD3	120	Sx	67
9428	chr10:111763070-111763083	-	AGGTCAGGAGTTCA	7367	NM_019903	ADD3	120	Sx	67
463795	chr4:100426675-100426688	-	AGGTCAGGAGTTCA	-4061	NM_000670	ADH4	127	Sx	67
615493	chr8:67510924-67510937	-	AGGTCAGGAGTTCA	3649	NM_144650	ADHFE1	137872	Sx	68
73255	chr12:1661760-1661773	+	AGGTCAGGAGTTCA	-8748	NM_024551	ADIPOR2	79602	Sq	67
73256	chr12:1668816-1668829	-	AGGTCAGGAGTTCA	-1679	NM_024551	ADIPOR2	79602	Sx	67
12301	chr10:75571706-75571719	-	AGGTCAGGAGTTCA	-9252	NM_006721	ADK	132	Sg	65
12302	chr10:75572900-75572913	+	AGGTCAGGAGTTCA	-8071	NM_006721	ADK	132	Sx	67
7129	chr10:75584252-75584265	-	AGGTCAGAAGTTCA	3294	NM_006721	ADK	132	Sx	67
12303	chr10:75603852-75603865	+	AGGTCAGGAGTTCA	-2598	NM_001123	ADK	132	Sx	67
12304	chr10:75613901-75613914	-	AGGTCAGGAGTTCA	7464	NM_001123	ADK	132	Sx	66
40837	chr11:10276299-10276312	+	AGGTCAGGAGTTCA	-6919	NM_001124	ADM	133	Sq	59
351723	chr22:49204654-49204667	-	AGGTCAGGAGTTCA	-5685	NM_024866	ADM2	79924	Sx	67
355205	chr22:49213528-49213541	+	AGTTCAGGAGTTCA	3176	NM_024866	ADM2	79924	Sq	67
354219	chr22:49218976-49218989	+	AGGTCAGGGGTTCA	8624	NM_024866	ADM2	79924	Sq	67
327579	chr20:48973681-48973694	-	AGGTCAGGAGTTCA	7240	NM_015339	ADNP	23394	Sx	63
327579	chr20:48973681-48973694	-	AGGTCAGGAGTTCA	7240	NM_181442	ADNP	23394	Sx	63
325309	chr20:48975830-48975843	+	AGGTCAGCAGTTCA	5104	NM_015339	ADNP	23394	Sx	67
325309	chr20:48975830-48975843	+	AGGTCAGCAGTTCA	5104	NM_181442	ADNP	23394	Sx	67
280335	chr1:199788654-199788667	+	AGGTCAGGAGTTCA	-2785	NM_000674	ADORA1	134	Sg1	65
194463	chr17:15783301-15783314	-	AGGTCAGGAGTTCA	-5642	NM_000676	ADORA2B	136	Sg	65
144569	chr15:70870793-70870806	-	AGGTCAGGAGTTCA	-7692	NM_031284	ADPGK	83440	Sx	67
141436	chr15:70872622-70872635	-	AGGTCAGAAGTTCA	-9521	NM_031284	ADPGK	83440	Sg	65
424033	chr3:120773842-120773855	-	AGGTCAGGAGTTCA	-7358	NM_001125	ADPRH	141	Sg	65
424034	chr3:120774724-120774737	+	AGGTCAGGAGTTCA	-6489	NM_001125	ADPRH	141	Sx	67
424035	chr3:120776105-120776118	-	AGGTCAGGAGTTCA	-5095	NM_001125	ADPRH	141	Sq	62
614733	chr8:37936535-37936548	-	AGGTCAGGAGTTCA	6793	NM_000025	ADRB3	155	Sq	67
614734	chr8:37944591-37944604	+	AGGTCAGGAGTTCA	-1250	NM_000025	ADRB3	155	Sp	63
614735	chr8:37953009-37953022	-	AGGTCAGGAGTTCA	-9681	NM_000025	ADRB3	155	Sq	67
43288	chr11:66782567-66782580	-	AGGTCAGGAGTTCA	-8089	NM_001619	ADRBK1	156	Sx	67
43289	chr11:66783487-66783500	+	AGGTCAGGAGTTCA	-7182	NM_001619	ADRBK1	156	Sx	67
38221	chr11:66785202-66785215	-	AGGTCAAGAGTTCA	-5454	NM_001619	ADRBK1	156	Sx	67
350393	chr22:24294205-24294218	+	AGGTCAGGAGTTCA	8705	NM_005160	ADRBK2	157	Sq	45
351192	chr22:39062010-39062023	-	AGGTCAGGAGTTCA	-5040	NM_000026	ADSL	158	Sx	30
351193	chr22:39064328-39064341	+	AGGTCAGGAGTTCA	-2735	NM_000026	ADSL	158	Sp	67
351194	chr22:39076476-39076489	+	AGGTCAGGAGTTCA	9413	NM_000026	ADSL	158	Sx	65
135003	chr14:104267661-104267674	+	GGGTCAGGAGTTCA	388	NM_199165	ADSSL1	122622	Sx	63
135003	chr14:104267661-104267674	+	GGGTCAGGAGTTCA	6082	NM_152328	ADSSL1	122622	Sx	63
601546	chr7:43912216-43912229	-	GGGTCAGGAGTTCA	-4971	NM_001129	AEBP1	165	Sx	67
242062	chr19:3019842-3019855	-	AGGTCAGGAGTTCA	-6484	NM_001130	AES	166	Sq	67
242062	chr19:3019842-3019855	-	AGGTCAGGAGTTCA	-6484	NM_198970	AES	166	Sq	67
242062	chr19:3019842-3019855	-	AGGTCAGGAGTTCA	-5891	NM_198969	AES	166	Sq	67
462245	chr4:8051400-8051413	-	AGGTCAGCAGTTCA	8244	NM_198595	AFAP	60312	Jo	65
467057	chr4:8067510-8067523	+	AGGTCAGGAGTTCA	-7853	NM_198595	AFAP	60312	Sx	67
280091	chr1:19336006-19336019	+	AGGTCAGGAGTTCA	9735	NM_201252	AFAR3	246181	Sg1	56
280092	chr1:19347946-19347959	+	AGGTCAGGAGTTCA	-2205	NM_201252	AFAR3	246181	Sg1	63
280093	chr1:19353222-19353235	+	AGGTCAGGAGTTCA	-7481	NM_201252	AFAR3	246181	Sx	66
500945	chr5:132319153-132319166	+	AGGTCAGGAGTTCA	8048	NM_014423	AFF4	27125	Sg	65
498228	chr5:132320007-132320020	+	AGGTCAGAAGTTCA	7194	NM_014423	AFF4	27125	Sx	67
500946	chr5:132320396-132320409	+	AGGTCAGGAGTTCA	6805	NM_014423	AFF4	27125	Sg	65
500947	chr5:132330517-132330530	+	AGGTCAGGAGTTCA	-3316	NM_014423	AFF4	27125	Sg	65
169823	chr16:88570128-88570141	+	AGGTCAGGAGTTCA	3602	NM_001031805	AFG3L1	172	Sx	57
169823	chr16:88570128-88570141	+	AGGTCAGGAGTTCA	3626	NM_001132	AFG3L1	172	Sx	57
221867	chr18:12359515-12359528	+	AGGTCAGGAGTTCA	7679	NM_006796	AFG3L2	10939	Sx	66
221868	chr18:12362088-12362101	+	AGGTCAGGAGTTCA	5106	NM_006796	AFG3L2	10939	Sg	65
227214	chr18:12369504-12369517	+	AGTTCAGGAGTTCA	-2310	NM_006796	AFG3L2	10939	Sg	65
221869	chr18:12370229-12370242	+	AGGTCAGGAGTTCA	-3035	NM_006796	AFG3L2	10939	Sp	67
227215	chr18:12374071-12374084	+	AGTTCAGGAGTTCA	-6877	NM_006796	AFG3L2	10939	Sq	55
197907	chr17:73689009-73689022	+	AGGTCAGGAGTTCA	-6029	NM_001010982	AFMID	125061	Sx	67
197908	chr17:73697727-73697740	-	AGGTCAGGAGTTCA	2702	NM_001010982	AFMID	125061	Sg	62
197909	chr17:73699906-73699919	-	AGGTCAGGAGTTCA	4881	NM_001010982	AFMID	125061	Sp	65
191528	chr17:73703826-73703839	+	AGGTCAAGAGTTCA	8788	NM_001010982	AFMID	125061	Sx	68
42573	chr11:47685100-47685113	+	AGGTCAGGAGTTCA	7778	NM_024783	AGBL2	79841	Sx	47
42574	chr11:47691253-47691266	+	AGGTCAGGAGTTCA	1625	NM_024783	AGBL2	79841	Sq	66
145114	chr15:87140161-87140174	-	AGGTCAGGAGTTCA	-7820	NM_001135	AGC1	176	Sp	67
145114	chr15:87140161-87140174	-	AGGTCAGGAGTTCA	-7820	NM_013227	AGC1	176	Sp	67
279054	chr1:15654584-15654597	+	AGGTCAGGAGTTCA	2327	NM_024758	AGMAT	79814	Sx	67
279056	chr1:15661471-15661484	+	AGGTCAGGAGTTCA	-4560	NM_024758	AGMAT	79814	Sx	67
426812	chr3:43123997-43124010	+	AGGTCAGGAGTTCA	-1428	NM_032806	AGO61	84892	Sg	65
539830	chr6:32247852-32247865	+	AGGTCAGGAGTTCA	4025	NM_006411	AGPAT1	10554	Sg	65
539830	chr6:32247852-32247865	+	AGGTCAGGAGTTCA	5968	NM_032741	AGPAT1	10554	Sg	65
644379	chr9:136851876-136851889	+	AGGTCAGGAGTTCA	5872	NM_001012727	AGPAT2	10555	Sx	62
644379	chr9:136851876-136851889	+	AGGTCAGGAGTTCA	5872	NM_006412	AGPAT2	10555	Sx	62
341296	chr21:44099935-44099948	-	AGGTCAGGAGTTCA	-9596	NM_020132	AGPAT3	56894	Sx	64
341297	chr21:44101991-44102004	+	AGGTCAGGAGTTCA	-7553	NM_020132	AGPAT3	56894	Sq	66
341298	chr21:44102737-44102750	-	AGGTCAGGAGTTCA	-6794	NM_020132	AGPAT3	56894	Sx	68
341299	chr21:44107568-44107581	-	AGGTCAGGAGTTCA	-1963	NM_020132	AGPAT3	56894	Sg1	69
341300	chr21:44118554-44118567	-	AGGTCAGGAGTTCA	9023	NM_020132	AGPAT3	56894	Sx	67
539012	chr6:161674964-161674977	+	AGGTCAGGAGTTCA	-9446	NM_001012733	AGPAT4	56895	Sx	66
539012	chr6:161674964-161674977	+	AGGTCAGGAGTTCA	-9446	NM_001012734	AGPAT4	56895	Sx	66
539012	chr6:161674964-161674977	+	AGGTCAGGAGTTCA	-9446	NM_020133	AGPAT4	56895	Sx	66
284854	chr1:985725-985738	-	AGGTCAGGAGTTCA	-9832	NM_198576	AGRN	375790	Sx	63
284856	chr1:986559-986572	-	AGGTCAGGAGTTCA	-8998	NM_198576	AGRN	375790	Sp	208
168729	chr16:66067419-66067432	+	AGGTCAGGAGTTCA	7386	NM_007316	AGRP	181	Sx	67
168729	chr16:66067419-66067432	+	AGGTCAGGAGTTCA	7798	NM_001138	AGRP	181	Sx	67
168730	chr16:66076288-66076301	+	AGGTCAGGAGTTCA	-1483	NM_007316	AGRP	181	Sx	67
168730	chr16:66076288-66076301	+	AGGTCAGGAGTTCA	-1071	NM_001138	AGRP	181	Sx	67
168731	chr16:66077689-66077702	+	AGGTCAGGAGTTCA	-2884	NM_007316	AGRP	181	Sg	65
168731	chr16:66077689-66077702	+	AGGTCAGGAGTTCA	-2472	NM_001138	AGRP	181	Sg	65
645953	chr9:85583963-85583976	+	AGGTCAGGAGTTCA	2480	NM_015239	AGTPBP1	23287	Sq	67
645954	chr9:85596295-85596308	-	AGGTCAGGAGTTCA	-9865	NM_015239	AGTPBP1	23287	Sx	66
278177	chr1:11739397-11739410	-	AGGTCAGGAGTTCA	8932	NM_020350	AGTRAP	57085	Sx	65
42702	chr11:56769926-56769939	+	AGGTCAGGAGTTCA	-8562	NM_005161	AGTRL1	187	Sg1	64
463950	chr4:110036318-110036331	+	AGGTCAGGAGTTCA	5495	NM_031279	AGXT2L1	64850	FLAM_C	59
476283	chr4:110037295-110037308	+	AGTTCAGGAGTTCA	4518	NM_031279	AGXT2L1	64850	FLAM_C	67
282004	chr1:243415984-243415997	+	AGGTCAGGAGTTCA	-8264	NM_015446	AHCTF1	25909	Sq	67
326644	chr20:32349391-32349404	+	AGGTCAGGAGTTCA	5393	NM_000687	AHCY	191	Sx	63
325250	chr20:32358776-32358789	-	AGGTCAGAGGTTCA	-4005	NM_000687	AHCY	191	Sx	41
326645	chr20:32359803-32359816	+	AGGTCAGGAGTTCA	-5019	NM_000687	AHCY	191	Sx	67
538189	chr6:135856049-135856062	-	AGGTCAGGAGTTCA	4514	NM_017651	AHI1	54806	Sx	67
538190	chr6:135859168-135859181	-	AGGTCAGGAGTTCA	1395	NM_017651	AHI1	54806	Sx	67
60177	chr11:62061951-62061964	-	GGGTCAGGAGTTCA	8944	NM_001620	AHNAK	79026	Sg	64
60177	chr11:62061951-62061964	-	GGGTCAGGAGTTCA	8944	NM_024060	AHNAK	79026	Sg	64
42918	chr11:62073490-62073503	+	AGGTCAGGAGTTCA	-2582	NM_001620	AHNAK	79026	Sx	35
42918	chr11:62073490-62073503	+	AGGTCAGGAGTTCA	-2582	NM_024060	AHNAK	79026	Sx	35
119850	chr14:76988661-76988674	+	AGGTCAGCAGTTCA	-5494	NM_012111	AHSA1	10598	Sx	66
122811	chr14:77003573-77003586	+	AGGTCAGGAGTTCA	9418	NM_012111	AHSA1	10598	Sg1	65
378908	chr2:61309493-61309506	-	AGGTCAGGAGTTCA	-6966	NM_152392	AHSA2	130872	Sx	67
425841	chr3:187816472-187816485	+	AGGTCAGGAGTTCA	2883	NM_001622	AHSG	197	Sq	67
75268	chr12:8664493-8664506	+	AGGTCAGGAGTTCA	-7787	NM_020661	AICDA	57379	Sx	63
537125	chr6:31681012-31681025	+	AGGTCAGGAGGTCA	-10000	NM_001623	AIF1	199	Y	62
539795	chr6:31688701-31688714	+	AGGTCAGGAGTTCA	-3067	NM_032955	AIF1	199	Sx	66
539795	chr6:31688701-31688714	+	AGGTCAGGAGTTCA	-2576	NM_004847	AIF1	199	Sx	66
539795	chr6:31688701-31688714	+	AGGTCAGGAGTTCA	-2311	NM_001623	AIF1	199	Sx	66
539796	chr6:31699242-31699255	-	AGGTCAGGAGTTCA	7487	NM_032955	AIF1	199	Sp	60
539796	chr6:31699242-31699255	-	AGGTCAGGAGTTCA	7978	NM_004847	AIF1	199	Sp	60
539796	chr6:31699242-31699255	-	AGGTCAGGAGTTCA	8243	NM_001623	AIF1	199	Sp	60
350178	chr22:19634862-19634875	-	AGGTCAGGAGTTCA	-9130	NM_001018060	AIFL	150209	Sx	59
350178	chr22:19634862-19634875	-	AGGTCAGGAGTTCA	-9113	NM_144704	AIFL	150209	Sx	59
359099	chr22:19639791-19639804	+	GGGTCAGGAGTTCA	-4214	NM_001018060	AIFL	150209	Sp	65
359099	chr22:19639791-19639804	+	GGGTCAGGAGTTCA	-4197	NM_144704	AIFL	150209	Sp	65
354189	chr22:19641265-19641278	-	AGGTCAGGGGTTCA	-2727	NM_001018060	AIFL	150209	Sx	67
354189	chr22:19641265-19641278	-	AGGTCAGGGGTTCA	-2710	NM_144704	AIFL	150209	Sx	67
538371	chr6:143414203-143414216	+	AGGTCAGGAGTTCA	-9513	NM_016108	AIG1	51390	Sx	67
537459	chr6:107060016-107060029	-	AGGTCAGGAGTTCA	-6394	NM_001624	AIM1	202	Sx	67
43302	chr11:67002861-67002874	-	AGGTCAGGAGTTCA	-4223	NM_003977	AIP	9049	Sx	67
43303	chr11:67003227-67003240	-	AGGTCAGGAGTTCA	-3857	NM_003977	AIP	9049	Sq	67
39140	chr11:67004944-67004957	-	AGGTCAGAAGTTCA	-2140	NM_003977	AIP	9049	Sq	66
43304	chr11:67009993-67010006	-	AGGTCAGGAGTTCA	2909	NM_003977	AIP	9049	Sx	21
43305	chr11:67012740-67012753	-	AGGTCAGGAGTTCA	5656	NM_003977	AIP	9049	Sx	67
341324	chr21:44521020-44521033	+	AGGTCAGGAGTTCA	-9171	NM_000383	AIRE	326	Sx	67
341325	chr21:44524968-44524981	-	AGGTCAGGAGTTCA	-9595	NM_000658	AIRE	326	Sx	67
341325	chr21:44524968-44524981	-	AGGTCAGGAGTTCA	-9595	NM_000659	AIRE	326	Sx	67
341325	chr21:44524968-44524981	-	AGGTCAGGAGTTCA	-5210	NM_000383	AIRE	326	Sx	67
283302	chr1:4615714-4615727	-	AGGTCAGGAGTTCA	-9751	NM_018836	AJAP1	55966	Sx	66
282636	chr1:33162219-33162232	+	AGGTCAGGAGTTCA	9345	NM_001625	AK2	204	Sg1	65
282636	chr1:33162219-33162232	+	AGGTCAGGAGTTCA	9345	NM_013411	AK2	204	Sg1	65
282636	chr1:33162219-33162232	+	AGGTCAGGAGTTCA	9345	NM_172199	AK2	204	Sg1	65
282638	chr1:33176727-33176740	+	AGGTCAGGAGTTCA	-5163	NM_001625	AK2	204	Sx	67
282638	chr1:33176727-33176740	+	AGGTCAGGAGTTCA	-5163	NM_013411	AK2	204	Sx	67
282638	chr1:33176727-33176740	+	AGGTCAGGAGTTCA	-5163	NM_172199	AK2	204	Sx	67
282639	chr1:33179689-33179702	+	AGGTCAGGAGTTCA	-8125	NM_001625	AK2	204	Sx	67
282639	chr1:33179689-33179702	+	AGGTCAGGAGTTCA	-8125	NM_013411	AK2	204	Sx	67
282639	chr1:33179689-33179702	+	AGGTCAGGAGTTCA	-8125	NM_172199	AK2	204	Sx	67
282640	chr1:33181325-33181338	-	AGGTCAGGAGTTCA	-9774	NM_001625	AK2	204	Sx	66
282640	chr1:33181325-33181338	-	AGGTCAGGAGTTCA	-9774	NM_013411	AK2	204	Sx	66
282640	chr1:33181325-33181338	-	AGGTCAGGAGTTCA	-9774	NM_172199	AK2	204	Sx	66
645275	chr9:4728385-4728398	-	AGGTCAGGAGTTCA	2829	NM_016282	AK3	50808	Sq	67
645276	chr9:4734153-4734166	-	AGGTCAGGAGTTCA	-2939	NM_016282	AK3	50808	Sx	67
283991	chr1:65315492-65315505	-	AGGTCAGGAGTTCA	-9748	NM_203464	AK3L1	205	Sg	65
283992	chr1:65330324-65330337	-	AGGTCAGGAGTTCA	4430	NM_013410	AK3L1	205	Sg	65
283992	chr1:65330324-65330337	-	AGGTCAGGAGTTCA	4803	NM_001005353	AK3L1	205	Sg	65
283992	chr1:65330324-65330337	-	AGGTCAGGAGTTCA	5084	NM_203464	AK3L1	205	Sg	65
283992	chr1:65330324-65330337	-	AGGTCAGGAGTTCA	4225	NM_001002921	AK3L2	387851	Sg	65
123330	chr14:95925906-95925919	+	AGGTCAGGAGTTCA	-2295	NM_152327	AK7	122481	Sg	64
134833	chr14:95928985-95928998	-	GGGTCACGAGGTCA	797	NM_152327	AK7	122481	Y	20
196539	chr17:52514698-52514711	-	AGGTCAGGAGTTCA	-2909	NM_003488	AKAP1	8165	Sg	65
194736	chr17:19815199-19815212	+	AGGTCAGGAGTTCA	6522	NM_007202	AKAP10	11216	Sx	67
204085	chr17:19820177-19820190	+	AGGTCAGGGGTTCA	1544	NM_007202	AKAP10	11216	Sq	67
194737	chr17:19825533-19825546	-	AGGTCAGGAGTTCA	-3825	NM_007202	AKAP10	11216	Sq	67
141709	chr15:83715753-83715766	-	AGGTCAGCAGTTCA	-9109	NM_006738	AKAP13	11214	Sq	65
141709	chr15:83715753-83715766	-	AGGTCAGCAGTTCA	-9109	NM_007200	AKAP13	11214	Sq	65
145028	chr15:83722026-83722039	+	AGGTCAGGAGTTCA	-2849	NM_006738	AKAP13	11214	Sx	67
145028	chr15:83722026-83722039	+	AGGTCAGGAGTTCA	-2849	NM_007200	AKAP13	11214	Sx	67
145029	chr15:83728737-83728750	+	AGGTCAGGAGTTCA	3862	NM_006738	AKAP13	11214	Sx	67
145029	chr15:83728737-83728750	+	AGGTCAGGAGTTCA	3862	NM_007200	AKAP13	11214	Sx	67
145030	chr15:83730743-83730756	-	AGGTCAGGAGTTCA	5881	NM_006738	AKAP13	11214	Sx	67
145030	chr15:83730743-83730756	-	AGGTCAGGAGTTCA	5881	NM_007200	AKAP13	11214	Sx	67
145043	chr15:84027925-84027938	-	AGGTCAGGAGTTCA	6666	NM_144767	AKAP13	11214	Sg	64
680567	chrX:118809161-118809174	-	AGGTCAGGGGTTCA	-2644	NM_001008534	AKAP14	158798	Sq	67
680567	chrX:118809161-118809174	-	AGGTCAGGGGTTCA	-2644	NM_001008535	AKAP14	158798	Sq	67
680567	chrX:118809161-118809174	-	AGGTCAGGGGTTCA	-2644	NM_178813	AKAP14	158798	Sq	67
672800	chrX:118814426-118814439	+	AGGTCAGGAGTTCA	2608	NM_001008534	AKAP14	158798	Sq	69
672800	chrX:118814426-118814439	+	AGGTCAGGAGTTCA	2608	NM_001008535	AKAP14	158798	Sq	69
672800	chrX:118814426-118814439	+	AGGTCAGGAGTTCA	2608	NM_178813	AKAP14	158798	Sq	69
672801	chrX:118814797-118814810	+	AGGTCAGGAGTTCA	2979	NM_001008534	AKAP14	158798	Sg	65
672801	chrX:118814797-118814810	+	AGGTCAGGAGTTCA	2979	NM_001008535	AKAP14	158798	Sg	65
672801	chrX:118814797-118814810	+	AGGTCAGGAGTTCA	2979	NM_178813	AKAP14	158798	Sg	65
672802	chrX:118816157-118816170	-	AGGTCAGGAGTTCA	4352	NM_001008534	AKAP14	158798	Sp	67
672802	chrX:118816157-118816170	-	AGGTCAGGAGTTCA	4352	NM_001008535	AKAP14	158798	Sp	67
672802	chrX:118816157-118816170	-	AGGTCAGGAGTTCA	4352	NM_178813	AKAP14	158798	Sp	67
672803	chrX:118817335-118817348	+	AGGTCAGGAGTTCA	5517	NM_001008534	AKAP14	158798	Sx	67
672803	chrX:118817335-118817348	+	AGGTCAGGAGTTCA	5517	NM_001008535	AKAP14	158798	Sx	67
672803	chrX:118817335-118817348	+	AGGTCAGGAGTTCA	5517	NM_178813	AKAP14	158798	Sx	67
672804	chrX:118818755-118818768	-	AGGTCAGGAGTTCA	6950	NM_001008534	AKAP14	158798	Sq	67
672804	chrX:118818755-118818768	-	AGGTCAGGAGTTCA	6950	NM_001008535	AKAP14	158798	Sq	67
672804	chrX:118818755-118818768	-	AGGTCAGGAGTTCA	6950	NM_178813	AKAP14	158798	Sq	67
672805	chrX:118820513-118820526	+	AGGTCAGGAGTTCA	8695	NM_001008534	AKAP14	158798	Sg	65
672805	chrX:118820513-118820526	+	AGGTCAGGAGTTCA	8695	NM_001008535	AKAP14	158798	Sg	65
672805	chrX:118820513-118820526	+	AGGTCAGGAGTTCA	8695	NM_178813	AKAP14	158798	Sg	65
643252	chr9:109887624-109887637	-	AGGTCAGGAGTTCA	-2894	NM_001004065	AKAP2	11217	Sg	65
643253	chr9:109892682-109892695	-	AGGTCAGGAGTTCA	2164	NM_001004065	AKAP2	11217	Sq	67
73941	chr12:4625883-4625896	+	AGGTCAGGAGTTCA	-1279	NM_006422	AKAP3	10566	Sx	66
252449	chr19:15354565-15354578	+	AGTTCAGGAGTTCA	-2962	NM_005858	AKAP8	10270	FAM	67
241236	chr19:15355963-15355976	-	AGGTCAGGAGTTCA	-4373	NM_005858	AKAP8	10270	Sg1	65
241237	chr19:15358689-15358702	-	AGGTCAGGAGTTCA	-7099	NM_005858	AKAP8	10270	Sq	67
580007	chr7:91222798-91222811	-	AGGTCAGGAGTTCA	7968	NM_005751	AKAP9	10142	Sq	64
580007	chr7:91222798-91222811	-	AGGTCAGGAGTTCA	7968	NM_147166	AKAP9	10142	Sq	64
580007	chr7:91222798-91222811	-	AGGTCAGGAGTTCA	7968	NM_147171	AKAP9	10142	Sq	64
580007	chr7:91222798-91222811	-	AGGTCAGGAGTTCA	7968	NM_147185	AKAP9	10142	Sq	64
580008	chr7:91222935-91222948	-	AGGTCAGGAGTTCA	8105	NM_005751	AKAP9	10142	Sq/x	67
580008	chr7:91222935-91222948	-	AGGTCAGGAGTTCA	8105	NM_147166	AKAP9	10142	Sq/x	67
580008	chr7:91222935-91222948	-	AGGTCAGGAGTTCA	8105	NM_147171	AKAP9	10142	Sq/x	67
580008	chr7:91222935-91222948	-	AGGTCAGGAGTTCA	8105	NM_147185	AKAP9	10142	Sq/x	67
283267	chr1:45676898-45676911	+	AGGTCAGGAGTTCA	-8693	NM_006066	AKR1A1	10327	Sg	65
283267	chr1:45676898-45676911	+	AGGTCAGGAGTTCA	-8693	NM_153326	AKR1A1	10327	Sg	65
283268	chr1:45684901-45684914	+	AGGTCAGGAGTTCA	-690	NM_006066	AKR1A1	10327	Sg1	65
283268	chr1:45684901-45684914	+	AGGTCAGGAGTTCA	-690	NM_153326	AKR1A1	10327	Sg1	65
283269	chr1:45691740-45691753	+	AGGTCAGGAGTTCA	6149	NM_006066	AKR1A1	10327	Sq	67
283269	chr1:45691740-45691753	+	AGGTCAGGAGTTCA	6149	NM_153326	AKR1A1	10327	Sq	67
274299	chr1:45695163-45695176	+	AGGTCAGAAGTTCA	9572	NM_006066	AKR1A1	10327	Jo	57
274299	chr1:45695163-45695176	+	AGGTCAGAAGTTCA	9572	NM_153326	AKR1A1	10327	Jo	57
11403	chr10:5055019-5055032	-	AGGTCAGGAGTTCA	-4825	NM_001354	AKR1C2	1646	Sq/x	66
11403	chr10:5055019-5055032	-	AGGTCAGGAGTTCA	-4825	NM_205845	AKR1C2	1646	Sq/x	66
576467	chr7:137227666-137227679	-	AGGTCAGGAGTTCA	9228	NM_005989	AKR1D1	6718	Sx	68
280093	chr1:19353222-19353235	+	AGGTCAGGAGTTCA	7364	NM_012067	AKR7A3	22977	Sx	66
280094	chr1:19358265-19358278	+	AGGTCAGGAGTTCA	2321	NM_012067	AKR7A3	22977	Sg	65
274163	chr1:19362742-19362755	+	AGGTCAGAAGTTCA	-2156	NM_012067	AKR7A3	22977	Sx	67
274164	chr1:19368251-19368264	-	AGGTCAGAAGTTCA	-7678	NM_012067	AKR7A3	22977	Sq	67
243741	chr19:55063836-55063849	+	AGGTCAGGAGTTCA	8506	NM_032375	AKT1S1	84335	Sx	67
243742	chr19:55080302-55080315	+	AGGTCAGGAGTTCA	-7960	NM_032375	AKT1S1	84335	Sp	67
242916	chr19:45473545-45473558	+	AGGTCAGGAGTTCA	9489	NM_001626	AKT2	208	Sg1	79
242917	chr19:45474332-45474345	-	AGGTCAGGAGTTCA	8689	NM_001626	AKT2	208	Sg	65
252476	chr19:45489333-45489346	-	AGTTCAGGAGTTCA	-6312	NM_001626	AKT2	208	Sp	67
643424	chr9:113244048-113244061	+	AGGTCAGGAGTTCA	-924	NM_000031	ALAD	210	Sx	67
643424	chr9:113244048-113244061	+	AGGTCAGGAGTTCA	-924	NM_001003945	ALAD	210	Sx	67
643425	chr9:113250981-113250994	+	AGGTCAGGAGTTCA	-7857	NM_000031	ALAD	210	Sx	63
643425	chr9:113250981-113250994	+	AGGTCAGGAGTTCA	-7857	NM_001003945	ALAD	210	Sx	63
427316	chr3:52205559-52205572	+	AGGTCAGGAGTTCA	-1625	NM_000688	ALAS1	211	Sx	63
427316	chr3:52205559-52205572	+	AGGTCAGGAGTTCA	-1597	NM_199166	ALAS1	211	Sx	63
427317	chr3:52211191-52211204	+	AGGTCAGGAGTTCA	4007	NM_000688	ALAS1	211	Sx	67
427317	chr3:52211191-52211204	+	AGGTCAGGAGTTCA	4035	NM_199166	ALAS1	211	Sx	67
674877	chrX:54935007-54935020	-	AGGTCAGGAGTTCA	5412	NM_000032	ALAS2	212	Sg1	65
243703	chr19:54640966-54640979	-	AGGTCAGGAGTTCA	-7346	NM_153329	ALDH16A1	126133	Sq	66
243705	chr19:54653068-54653081	+	AGGTCAGGAGTTCA	4743	NM_153329	ALDH16A1	126133	Sx	50
12970	chr10:97412718-97412731	-	AGGTCAGGAGTTCA	-6174	NM_001017423	ALDH18A1	5832	Sq	65
12970	chr10:97412718-97412731	-	AGGTCAGGAGTTCA	-6174	NM_002860	ALDH18A1	5832	Sq	65
149014	chr15:56095853-56095866	-	AGGTCAGGGGTTCA	-2339	NM_170697	ALDH1A2	8854	Sx	61
144010	chr15:56147374-56147387	+	AGGTCAGGAGTTCA	-2176	NM_003888	ALDH1A2	8854	Sq	67
144010	chr15:56147374-56147387	+	AGGTCAGGAGTTCA	-2176	NM_170696	ALDH1A2	8854	Sq	67
645074	chr9:38388531-38388544	-	AGGTCAGGAGTTCA	5842	NM_000692	ALDH1B1	219	Sx	67
192225	chr17:19590079-19590092	+	AGGTCAGAAGTTCA	2121	NM_000691	ALDH3A1	218	Sq	71
194705	chr17:19598550-19598563	-	AGGTCAGGAGTTCA	-6363	NM_000691	ALDH3A1	218	Sg1	65
194697	chr17:19482660-19482673	+	AGGTCAGGAGTTCA	-9996	NM_000382	ALDH3A2	224	Sx	67
194697	chr17:19482660-19482673	+	AGGTCAGGAGTTCA	-9996	NM_001031806	ALDH3A2	224	Sx	67
192224	chr17:19502415-19502428	+	AGGTCAGAAGTTCA	9759	NM_000382	ALDH3A2	224	Sx	67
192224	chr17:19502415-19502428	+	AGGTCAGAAGTTCA	9759	NM_001031806	ALDH3A2	224	Sx	67
43317	chr11:67203300-67203313	+	AGGTCAGGAGTTCA	-4622	NM_000695	ALDH3B2	222	Sx	67
43317	chr11:67203300-67203313	+	AGGTCAGGAGTTCA	1961	NM_001031615	ALDH3B2	222	Sx	67
59839	chr11:67204138-67204151	+	GGGTCACGAGGTCA	-5460	NM_000695	ALDH3B2	222	Sg	57
59839	chr11:67204138-67204151	+	GGGTCACGAGGTCA	1123	NM_001031615	ALDH3B2	222	Sg	57
539503	chr6:24600497-24600510	+	AGGTCAGGAGTTCA	-2679	NM_001080	ALDH5A1	7915	Sx	67
539503	chr6:24600497-24600510	+	AGGTCAGGAGTTCA	-2679	NM_170740	ALDH5A1	7915	Sx	67
539504	chr6:24607091-24607104	+	AGGTCAGGAGTTCA	3915	NM_001080	ALDH5A1	7915	Sx	67
539504	chr6:24607091-24607104	+	AGGTCAGGAGTTCA	3915	NM_170740	ALDH5A1	7915	Sx	67
122646	chr14:73624766-73624779	-	AGGTCAGGAGTTCA	-3830	NM_005589	ALDH6A1	4329	Sx	63
122647	chr14:73629622-73629635	-	AGGTCAGGAGTTCA	-8686	NM_005589	ALDH6A1	4329	Sq	67
500789	chr5:125951846-125951859	+	AGGTCAGGAGTTCA	6993	NM_001182	ALDH7A1	501	Sx	56
500790	chr5:125968410-125968423	+	AGGTCAGGAGTTCA	-9571	NM_001182	ALDH7A1	501	Sg	65
279287	chr1:162395637-162395650	+	AGGTCAGGAGTTCA	4121	NM_000696	ALDH9A1	223	Sx	67
315665	chr1:162396620-162396633	-	GGGTCACAAGGTCA	3125	NM_000696	ALDH9A1	223	Sc	48
164752	chr16:29966749-29966762	+	AGGTCAGAAGTTCA	-5243	NM_000034	ALDOA	226	Sq	65
167686	chr16:29991327-29991340	+	AGGTCAGGAGTTCA	6782	NM_184041	ALDOA	226	Sg	65
167686	chr16:29991327-29991340	+	AGGTCAGGAGTTCA	8226	NM_184043	ALDOA	226	Sg	65
168226	chr16:5058413-5058426	+	AGGTCAGGAGTTCA	-3408	NM_019109	ALG1	56052	Sx	67
168229	chr16:5064371-5064384	-	AGGTCAGGAGTTCA	2563	NM_019109	ALG1	56052	Sx	63
168231	chr16:5070286-5070299	-	AGGTCAGGAGTTCA	8478	NM_019109	ALG1	56052	Sx	67
168232	chr16:5071783-5071796	-	AGGTCAGGAGTTCA	9975	NM_019109	ALG1	56052	Sx	67
355018	chr22:48623246-48623259	+	AGTTCAAGAGTTCA	9721	NM_024105	ALG12	79087	Sx	67
284785	chr1:95244020-95244033	-	AGGTCAGGAGTTCA	6471	NM_144988	ALG14	199857	Sq	66
284786	chr1:95246086-95246099	-	AGGTCAGGAGTTCA	4405	NM_144988	ALG14	199857	Sx	67
646495	chr9:99068888-99068901	+	AGGTCAGGAGTTCA	-5097	NM_033087	ALG2	85365	Sg	65
646495	chr9:99068888-99068901	+	AGGTCAGGAGTTCA	-5097	NM_197973	ALG2	85365	Sg	65
425707	chr3:185447613-185447626	-	AGGTCAGGAGTTCA	1822	NM_001006942	ALG3	10195	Sx	67
425707	chr3:185447613-185447626	-	AGGTCAGGAGTTCA	1822	NM_005787	ALG3	10195	Sx	67
425707	chr3:185447613-185447626	-	AGGTCAGGAGTTCA	2393	NM_001006940	ALG3	10195	Sx	67
425707	chr3:185447613-185447626	-	AGGTCAGGAGTTCA	2393	NM_001006941	ALG3	10195	Sx	67
425708	chr3:185451808-185451821	+	AGGTCAGGAGTTCA	-2360	NM_001006942	ALG3	10195	Sx	59
425708	chr3:185451808-185451821	+	AGGTCAGGAGTTCA	-2360	NM_005787	ALG3	10195	Sx	59
425708	chr3:185451808-185451821	+	AGGTCAGGAGTTCA	-1789	NM_001006940	ALG3	10195	Sx	59
425708	chr3:185451808-185451821	+	AGGTCAGGAGTTCA	-1789	NM_001006941	ALG3	10195	Sx	59
425709	chr3:185457379-185457392	-	AGGTCAGGAGTTCA	-7944	NM_001006942	ALG3	10195	Sp	67
425709	chr3:185457379-185457392	-	AGGTCAGGAGTTCA	-7944	NM_005787	ALG3	10195	Sp	67
425709	chr3:185457379-185457392	-	AGGTCAGGAGTTCA	-7373	NM_001006940	ALG3	10195	Sp	67
425709	chr3:185457379-185457392	-	AGGTCAGGAGTTCA	-7373	NM_001006941	ALG3	10195	Sp	67
283902	chr1:63547106-63547119	+	AGGTCAGGAGTTCA	1787	NM_013339	ALG6	29929	Sq	67
283903	chr1:63547729-63547742	-	AGGTCAGGAGTTCA	2423	NM_013339	ALG6	29929	Sq	66
283904	chr1:63550571-63550584	-	AGGTCAGGAGTTCA	5265	NM_013339	ALG6	29929	Sg	65
43754	chr11:77523051-77523064	-	AGGTCAGGAGTTCA	5279	NM_001007027	ALG8	79053	Sq	66
43754	chr11:77523051-77523064	-	AGGTCAGGAGTTCA	5279	NM_001007028	ALG8	79053	Sq	66
43754	chr11:77523051-77523064	-	AGGTCAGGAGTTCA	5279	NM_024079	ALG8	79053	Sq	66
43755	chr11:77530808-77530821	-	AGGTCAGGAGTTCA	-2478	NM_001007027	ALG8	79053	Sg	65
43755	chr11:77530808-77530821	-	AGGTCAGGAGTTCA	-2478	NM_001007028	ALG8	79053	Sg	65
43755	chr11:77530808-77530821	-	AGGTCAGGAGTTCA	-2478	NM_024079	ALG8	79053	Sg	65
48783	chr11:77535751-77535764	-	AGGTCAGGGGTTCA	-7421	NM_001007027	ALG8	79053	Sx	67
48783	chr11:77535751-77535764	-	AGGTCAGGGGTTCA	-7421	NM_001007028	ALG8	79053	Sx	67
48783	chr11:77535751-77535764	-	AGGTCAGGGGTTCA	-7421	NM_024079	ALG8	79053	Sx	67
122832	chr14:77238180-77238193	+	AGGTCAGGAGTTCA	5917	NM_006020	ALKBH	8846	Sx	67
120703	chr14:77239913-77239926	-	AGGTCAGGAGGTCA	4171	NM_006020	ALKBH	8846	Sq	66
378063	chr2:3234732-3234745	+	AGGTCAGGAGTTCA	-848	NM_199232	ALLC	55821	Sq	35
378069	chr2:3239143-3239156	-	AGGTCAGGAGTTCA	3576	NM_199232	ALLC	55821	Sx	65
379343	chr2:73528692-73528705	-	AGGTCAGGAGTTCA	4164	NM_015120	ALMS1	7840	Sg	64
196294	chr17:4492957-4492970	-	AGGTCAGGAGTTCA	-1261	NM_001140	ALOX15	246	Sg	65
196295	chr17:4493666-4493679	-	AGGTCAGGAGTTCA	-1970	NM_001140	ALOX15	246	Sx	67
206612	chr17:4495145-4495158	+	AGTTCAGGAGTTCA	-3436	NM_001140	ALOX15	246	Sq	65
191458	chr17:4500325-4500338	-	AGGTCAAGAGTTCA	-8629	NM_001140	ALOX15	246	Sx	67
198179	chr17:7874844-7874857	-	AGGTCAGGAGTTCA	-8270	NM_001141	ALOX15B	247	Sp	67
198180	chr17:7880609-7880622	+	AGGTCAGGAGTTCA	-2518	NM_001141	ALOX15B	247	Sx	67
192361	chr17:7893101-7893114	+	AGGTCAGAAGTTCA	9974	NM_001141	ALOX15B	247	Jo	67
101897	chr13:30201932-30201945	-	AGGTCAGGAGTTCA	-5724	NM_001629	ALOX5AP	241	Sx	67
101898	chr13:30213765-30213778	-	AGGTCAGGAGTTCA	6109	NM_001629	ALOX5AP	241	Sq	67
145006	chr15:83164936-83164949	-	AGGTCAGGAGTTCA	4034	NM_020778	ALPK3	57538	Sx	65
377310	chr2:233093807-233093820	+	AGGTCAGGAGTTCA	-3251	NM_031313	ALPPL2	251	Sx	67
377311	chr2:233104086-233104099	+	AGGTCAGGAGTTCA	7028	NM_031313	ALPPL2	251	Sx	67
370319	chr2:202463318-202463331	-	AGGTCACAAGGTCA	7913	NM_020919	ALS2	57679	Sg	50
376345	chr2:202302588-202302601	+	AGGTCAGGAGTTCA	6816	NM_152525	ALS2CR11	151254	Sx	66
371043	chr2:202317096-202317109	+	AGGTCAGAAGTTCA	-7692	NM_152525	ALS2CR11	151254	Sx	67
393059	chr2:202040693-202040706	+	AGTTCAGGAGTTCA	989	NM_139163	ALS2CR12	130540	Sx	62
376416	chr2:203332403-203332416	-	AGGTCAGGAGTTCA	6699	NM_173511	ALS2CR13	150864	Sg	65
387602	chr2:203555483-203555496	+	AGGTCAGGGGTTCA	6109	NM_178231	ALS2CR14	65068	Sx	67
376429	chr2:203570562-203570575	+	AGGTCAGGAGTTCA	-8970	NM_178231	ALS2CR14	65068	Sx	33
387602	chr2:203555483-203555496	+	AGGTCAGGGGTTCA	6388	NM_138468	ALS2CR15	130026	Sx	67
376429	chr2:203570562-203570575	+	AGGTCAGGAGTTCA	-8691	NM_138468	ALS2CR15	130026	Sx	33
376439	chr2:203684617-203684630	-	AGGTCAGGAGTTCA	8292	NM_205543	ALS2CR16	130029	Sx	67
376440	chr2:203711430-203711443	-	AGGTCAGGAGTTCA	6335	NM_205543	ALS2CR16	130029	Sq/x	67
376346	chr2:202325776-202325789	+	AGGTCAGGAGTTCA	7397	NM_152388	ALS2CR4	65062	Sq	67
376347	chr2:202331440-202331453	-	AGGTCAGGAGTTCA	1720	NM_152388	ALS2CR4	65062	Sx	67
392961	chr2:202491072-202491085	-	AGTTCAGGAGGTCA	-5619	NM_139158	ALS2CR7	65061	Jo	199
376356	chr2:202505399-202505412	-	AGGTCAGGAGTTCA	8708	NM_139158	ALS2CR7	65061	Sq	29
644234	chr9:132250434-132250447	-	AGGTCAGGAGTTCA	9479	NM_015046	ALS4	23064	Sx	66
644235	chr9:132262680-132262693	+	AGGTCAGGAGTTCA	-2754	NM_015046	ALS4	23064	Sx	67
644236	chr9:132263425-132263438	-	AGGTCAGGAGTTCA	-3512	NM_015046	ALS4	23064	Sg	65
277934	chr1:110335107-110335120	-	AGGTCAGGAGTTCA	-9844	NM_006492	ALX3	257	Sx	66
9545	chr10:115996035-115996048	+	AGGTCAGGAGTTCA	7027	NM_198496	AMACO	340706	Sq	67
21363	chr10:115997267-115997280	-	AGTTCAGGAGTTCA	8272	NM_198496	AMACO	340706	Sq	60
466832	chr4:71646569-71646582	+	AGGTCAGGAGTTCA	7808	NM_016519	AMBN	258	Sx	67
537671	chr6:111293510-111293523	-	AGGTCAGGAGTTCA	-9158	NM_001634	AMD1	262	Sx	67
537672	chr6:111296737-111296750	+	AGGTCAGGAGTTCA	-5944	NM_001634	AMD1	262	Sp	67
537673	chr6:111301046-111301059	+	AGGTCAGGAGTTCA	-1635	NM_001634	AMD1	262	Sx	56
537674	chr6:111308787-111308800	-	AGGTCAGGAGTTCA	6119	NM_001634	AMD1	262	Sx	34
165201	chr16:55010991-55011004	+	AGGTCAGCAGTTCA	5813	NM_001144	AMFR	267	Sx	67
165201	chr16:55010991-55011004	+	AGGTCAGCAGTTCA	5813	NM_138958	AMFR	267	Sx	67
185181	chr16:55012656-55012669	-	GGTTCAGTGGTTCA	4135	NM_001144	AMFR	267	FLAM_C	4
185181	chr16:55012656-55012669	-	GGTTCAGTGGTTCA	4135	NM_138958	AMFR	267	FLAM_C	4
421847	chr3:49722229-49722242	-	AGGTCAGCAGTTCA	9885	NM_198722	AMIGO3	386724	Sx	67
427172	chr3:49723558-49723571	+	AGGTCAGGAGTTCA	8569	NM_198722	AMIGO3	386724	Jo	2
427173	chr3:49724447-49724460	+	AGGTCAGGAGTTCA	7680	NM_198722	AMIGO3	386724	Sx	24
120944	chr14:102455463-102455476	-	AGGTCAGGAGTTCA	-3281	NM_030943	AMN	81693	Sx	67
672625	chrX:111885176-111885189	-	AGGTCAGGAGTTCA	4999	NM_133265	AMOT	154796	Sq	67
420904	chr3:135584896-135584909	-	AGGTCACGAGGTCA	-8805	NM_016201	AMOTL2	51421	Sg	57
424495	chr3:135585378-135585391	-	AGGTCAGGAGTTCA	-9287	NM_016201	AMOTL2	51421	Sx	67
424496	chr3:135585658-135585671	-	AGGTCAGGAGTTCA	-9567	NM_016201	AMOTL2	51421	Sx	67
427149	chr3:49436507-49436520	-	AGGTCAGGAGTTCA	-1504	NM_000481	AMT	275	Sp	67
277760	chr1:103804592-103804605	+	AGGTCAGGAGTTCA	-4751	NM_020978	AMY2B	280	Sq	68
273607	chr1:103805060-103805073	+	AGGTCACGAGGTCA	-4283	NM_020978	AMY2B	280	Y	59
577473	chr7:2484847-2484860	-	AGGTCAGGAGTTCA	-7544	NM_133463	AMZ1	155185	Sx	67
577478	chr7:2490279-2490292	+	AGGTCAGGAGTTCA	-2125	NM_133463	AMZ1	155185	Sx	63
577486	chr7:2499809-2499822	-	AGGTCAGGAGTTCA	7418	NM_133463	AMZ1	155185	Sg	65
197326	chr17:63753827-63753840	+	AGGTCAGGAGTTCA	-1483	NM_016627	AMZ2	51321	Sx	63
374432	chr2:112356759-112356772	+	AGGTCAGGAGTTCA	1213	NM_022662	ANAPC1	64682	Sg1	65
374433	chr2:112360887-112360900	+	AGGTCAGGAGTTCA	-2915	NM_022662	ANAPC1	64682	Sq	66
217034	chr17_random:1944278-1944291	-	AGGTCAGGAGTTCA	-4785	NM_001002249	ANAPC11	51529	Sq	64
217034	chr17_random:1944278-1944291	-	AGGTCAGGAGTTCA	-4566	NM_001002244	ANAPC11	51529	Sq	64
217034	chr17_random:1944278-1944291	-	AGGTCAGGAGTTCA	-4566	NM_001002245	ANAPC11	51529	Sq	64
217034	chr17_random:1944278-1944291	-	AGGTCAGGAGTTCA	-4566	NM_001002246	ANAPC11	51529	Sq	64
217034	chr17_random:1944278-1944291	-	AGGTCAGGAGTTCA	-4566	NM_001002247	ANAPC11	51529	Sq	64
217034	chr17_random:1944278-1944291	-	AGGTCAGGAGTTCA	-4566	NM_001002248	ANAPC11	51529	Sq	64
217035	chr17_random:1949879-1949892	-	AGGTCAGGAGTTCA	816	NM_001002249	ANAPC11	51529	Sx	69
217035	chr17_random:1949879-1949892	-	AGGTCAGGAGTTCA	1035	NM_001002244	ANAPC11	51529	Sx	69
217035	chr17_random:1949879-1949892	-	AGGTCAGGAGTTCA	1035	NM_001002245	ANAPC11	51529	Sx	69
217035	chr17_random:1949879-1949892	-	AGGTCAGGAGTTCA	1035	NM_001002246	ANAPC11	51529	Sx	69
217035	chr17_random:1949879-1949892	-	AGGTCAGGAGTTCA	1035	NM_001002247	ANAPC11	51529	Sx	69
217035	chr17_random:1949879-1949892	-	AGGTCAGGAGTTCA	1035	NM_001002248	ANAPC11	51529	Sx	69
217036	chr17_random:1950454-1950467	-	AGGTCAGGAGTTCA	1391	NM_001002249	ANAPC11	51529	Sg	65
217036	chr17_random:1950454-1950467	-	AGGTCAGGAGTTCA	1610	NM_001002244	ANAPC11	51529	Sg	65
217036	chr17_random:1950454-1950467	-	AGGTCAGGAGTTCA	1610	NM_001002245	ANAPC11	51529	Sg	65
217036	chr17_random:1950454-1950467	-	AGGTCAGGAGTTCA	1610	NM_001002246	ANAPC11	51529	Sg	65
217036	chr17_random:1950454-1950467	-	AGGTCAGGAGTTCA	1610	NM_001002247	ANAPC11	51529	Sg	65
217036	chr17_random:1950454-1950467	-	AGGTCAGGAGTTCA	1610	NM_001002248	ANAPC11	51529	Sg	65
217037	chr17_random:1952079-1952092	-	AGGTCAGGAGTTCA	3016	NM_001002249	ANAPC11	51529	Sp	67
217037	chr17_random:1952079-1952092	-	AGGTCAGGAGTTCA	3235	NM_001002244	ANAPC11	51529	Sp	67
217037	chr17_random:1952079-1952092	-	AGGTCAGGAGTTCA	3235	NM_001002245	ANAPC11	51529	Sp	67
217037	chr17_random:1952079-1952092	-	AGGTCAGGAGTTCA	3235	NM_001002246	ANAPC11	51529	Sp	67
217037	chr17_random:1952079-1952092	-	AGGTCAGGAGTTCA	3235	NM_001002247	ANAPC11	51529	Sp	67
217037	chr17_random:1952079-1952092	-	AGGTCAGGAGTTCA	3235	NM_001002248	ANAPC11	51529	Sp	67
198127	chr17:77438340-77438353	-	AGGTCAGGAGTTCA	-4761	NM_001002249	ANAPC11	51529	Sq	67
198127	chr17:77438340-77438353	-	AGGTCAGGAGTTCA	-4542	NM_001002244	ANAPC11	51529	Sq	67
198127	chr17:77438340-77438353	-	AGGTCAGGAGTTCA	-4542	NM_001002245	ANAPC11	51529	Sq	67
198127	chr17:77438340-77438353	-	AGGTCAGGAGTTCA	-4542	NM_001002246	ANAPC11	51529	Sq	67
198127	chr17:77438340-77438353	-	AGGTCAGGAGTTCA	-4542	NM_001002247	ANAPC11	51529	Sq	67
198127	chr17:77438340-77438353	-	AGGTCAGGAGTTCA	-4542	NM_001002248	ANAPC11	51529	Sq	67
198127	chr17:77438340-77438353	-	AGGTCAGGAGTTCA	-4542	NM_016476	ANAPC11	51529	Sq	67
198128	chr17:77443914-77443927	-	AGGTCAGGAGTTCA	813	NM_001002249	ANAPC11	51529	Sx	67
198128	chr17:77443914-77443927	-	AGGTCAGGAGTTCA	1032	NM_001002244	ANAPC11	51529	Sx	67
198128	chr17:77443914-77443927	-	AGGTCAGGAGTTCA	1032	NM_001002245	ANAPC11	51529	Sx	67
198128	chr17:77443914-77443927	-	AGGTCAGGAGTTCA	1032	NM_001002246	ANAPC11	51529	Sx	67
198128	chr17:77443914-77443927	-	AGGTCAGGAGTTCA	1032	NM_001002247	ANAPC11	51529	Sx	67
198128	chr17:77443914-77443927	-	AGGTCAGGAGTTCA	1032	NM_001002248	ANAPC11	51529	Sx	67
198128	chr17:77443914-77443927	-	AGGTCAGGAGTTCA	1032	NM_016476	ANAPC11	51529	Sx	67
198129	chr17:77444485-77444498	-	AGGTCAGGAGTTCA	1384	NM_001002249	ANAPC11	51529	Sg	65
198129	chr17:77444485-77444498	-	AGGTCAGGAGTTCA	1603	NM_001002244	ANAPC11	51529	Sg	65
198129	chr17:77444485-77444498	-	AGGTCAGGAGTTCA	1603	NM_001002245	ANAPC11	51529	Sg	65
198129	chr17:77444485-77444498	-	AGGTCAGGAGTTCA	1603	NM_001002246	ANAPC11	51529	Sg	65
198129	chr17:77444485-77444498	-	AGGTCAGGAGTTCA	1603	NM_001002247	ANAPC11	51529	Sg	65
198129	chr17:77444485-77444498	-	AGGTCAGGAGTTCA	1603	NM_001002248	ANAPC11	51529	Sg	65
198129	chr17:77444485-77444498	-	AGGTCAGGAGTTCA	1603	NM_016476	ANAPC11	51529	Sg	65
198130	chr17:77446109-77446122	-	AGGTCAGGAGTTCA	3008	NM_001002249	ANAPC11	51529	Sp	67
198130	chr17:77446109-77446122	-	AGGTCAGGAGTTCA	3227	NM_001002244	ANAPC11	51529	Sp	67
198130	chr17:77446109-77446122	-	AGGTCAGGAGTTCA	3227	NM_001002245	ANAPC11	51529	Sp	67
198130	chr17:77446109-77446122	-	AGGTCAGGAGTTCA	3227	NM_001002246	ANAPC11	51529	Sp	67
198130	chr17:77446109-77446122	-	AGGTCAGGAGTTCA	3227	NM_001002247	ANAPC11	51529	Sp	67
198130	chr17:77446109-77446122	-	AGGTCAGGAGTTCA	3227	NM_001002248	ANAPC11	51529	Sp	67
198130	chr17:77446109-77446122	-	AGGTCAGGAGTTCA	3227	NM_016476	ANAPC11	51529	Sp	67
644406	chr9:137367611-137367624	-	AGGTCAGGAGTTCA	-8730	NM_013366	ANAPC2	29882	Sg	66
465784	chr4:25059624-25059637	+	AGGTCAGGAGTTCA	4507	NM_013367	ANAPC4	29945	Sq	61
72621	chr12:120254740-120254753	-	AGGTCAGGAGTTCA	-1831	NM_016237	ANAPC5	51433	Sx	65
72622	chr12:120256881-120256894	+	AGGTCAGGAGTTCA	-3959	NM_016237	ANAPC5	51433	Sq	67
72006	chr12:109294937-109294950	+	AGGTCAGGAGTTCA	9215	NM_016238	ANAPC7	51434	Sq	67
68802	chr12:109311955-109311968	-	AGGTCAAGAGTTCA	-7816	NM_016238	ANAPC7	51434	Sx	67
121132	chr14:20232518-20232531	-	AGGTCAGGAGTTCA	9922	NM_001145	ANG	283	Sx	67
279682	chr1:175580370-175580383	+	AGGTCAGGAGTTCA	-8498	NM_004673	ANGPTL1	9068	Sq	67
252510	chr19:8327999-8328012	+	AGTTCAGGAGTTCA	-7012	NM_016109	ANGPTL4	51129	Jo	67
252510	chr19:8327999-8328012	+	AGTTCAGGAGTTCA	-7012	NM_139314	ANGPTL4	51129	Jo	67
244567	chr19:8329489-8329502	-	AGGTCAGGAGTTCA	-5509	NM_016109	ANGPTL4	51129	Sq	67
244567	chr19:8329489-8329502	-	AGGTCAGGAGTTCA	-5509	NM_139314	ANGPTL4	51129	Sq	67
244568	chr19:8336147-8336160	+	AGGTCAGGAGTTCA	1136	NM_016109	ANGPTL4	51129	Sx	67
244568	chr19:8336147-8336160	+	AGGTCAGGAGTTCA	1136	NM_139314	ANGPTL4	51129	Sx	67
239037	chr19:8341382-8341395	+	AGGTCAGAAGTTCA	6371	NM_016109	ANGPTL4	51129	Sx	67
239037	chr19:8341382-8341395	+	AGGTCAGAAGTTCA	6371	NM_139314	ANGPTL4	51129	Sx	67
244569	chr19:8343162-8343175	-	AGGTCAGGAGTTCA	8164	NM_016109	ANGPTL4	51129	Sx	67
244569	chr19:8343162-8343175	-	AGGTCAGGAGTTCA	8164	NM_139314	ANGPTL4	51129	Sx	67
244570	chr19:8343938-8343951	+	AGGTCAGGAGTTCA	8927	NM_016109	ANGPTL4	51129	Sx	67
244570	chr19:8343938-8343951	+	AGGTCAGGAGTTCA	8927	NM_139314	ANGPTL4	51129	Sx	67
40773	chr11:101284505-101284518	+	AGGTCAGGAGTTCA	7958	NM_178127	ANGPTL5	253935	Sx	66
48978	chr11:101298325-101298338	-	AGGTCAGTAGGTCA	-5875	NM_178127	ANGPTL5	253935	Sg	64
40774	chr11:101300628-101300641	-	AGGTCAGGAGTTCA	-8178	NM_178127	ANGPTL5	253935	Sx	48
40775	chr11:101301495-101301508	+	AGGTCAGGAGTTCA	-9032	NM_178127	ANGPTL5	253935	Sg1	65
614920	chr8:41783175-41783188	+	AGGTCAGGAGTTCA	-8878	NM_000037	ANK1	286	Jo	67
614920	chr8:41783175-41783188	+	AGGTCAGGAGTTCA	-8878	NM_020475	ANK1	286	Jo	67
614920	chr8:41783175-41783188	+	AGGTCAGGAGTTCA	-8878	NM_020476	ANK1	286	Jo	67
614920	chr8:41783175-41783188	+	AGGTCAGGAGTTCA	-8878	NM_020477	ANK1	286	Jo	67
11648	chr10:61562599-61562612	-	AGGTCAGGAGTTCA	8140	NM_001149	ANK3	288	Sx	67
11649	chr10:61576472-61576485	-	AGGTCAGGAGTTCA	-5733	NM_001149	ANK3	288	Sx	57
196027	chr17:4105513-4105526	-	AGGTCAGGAGTTCA	8474	NM_016376	ANKFY1	51479	Sq	67
196027	chr17:4105513-4105526	-	AGGTCAGGAGTTCA	8474	NM_020740	ANKFY1	51479	Sq	67
215055	chr17:4117201-4117214	-	GGGTCACGAGGTCA	-3214	NM_016376	ANKFY1	51479	Sg	57
215055	chr17:4117201-4117214	-	GGGTCACGAGGTCA	-3214	NM_020740	ANKFY1	51479	Sg	57
501563	chr5:14919334-14919347	-	AGGTCAGGAGTTCA	5529	NM_054027	ANKH	56172	Sq	66
501567	chr5:14928109-14928122	-	AGGTCAGGAGTTCA	-3246	NM_054027	ANKH	56172	Sq	65
501569	chr5:14934493-14934506	+	AGGTCAGGAGTTCA	-9617	NM_054027	ANKH	56172	Sg	65
501269	chr5:139752046-139752059	+	AGGTCAGGAGTTCA	-9567	NM_017747	ANKHD1	54882	Sq	67
501269	chr5:139752046-139752059	+	AGGTCAGGAGTTCA	-9567	NM_017978	ANKHD1	54882	Sq	67
501269	chr5:139752046-139752059	+	AGGTCAGGAGTTCA	-9567	NM_024668	ANKHD1	54882	Sq	67
501270	chr5:139753013-139753026	-	AGGTCAGGAGTTCA	-8587	NM_017747	ANKHD1	54882	Sg	59
501270	chr5:139753013-139753026	-	AGGTCAGGAGTTCA	-8587	NM_017978	ANKHD1	54882	Sg	59
501270	chr5:139753013-139753026	-	AGGTCAGGAGTTCA	-8587	NM_024668	ANKHD1	54882	Sg	59
501271	chr5:139754114-139754127	-	AGGTCAGGAGTTCA	-7486	NM_017747	ANKHD1	54882	Sx	67
501271	chr5:139754114-139754127	-	AGGTCAGGAGTTCA	-7486	NM_017978	ANKHD1	54882	Sx	67
501271	chr5:139754114-139754127	-	AGGTCAGGAGTTCA	-7486	NM_024668	ANKHD1	54882	Sx	67
524758	chr5:139755376-139755389	-	GGGTCATGAGGTCA	-6224	NM_017747	ANKHD1	54882	Y	57
524758	chr5:139755376-139755389	-	GGGTCATGAGGTCA	-6224	NM_017978	ANKHD1	54882	Y	57
524758	chr5:139755376-139755389	-	GGGTCATGAGGTCA	-6224	NM_024668	ANKHD1	54882	Y	57
501272	chr5:139757568-139757581	-	AGGTCAGGAGTTCA	-4032	NM_017747	ANKHD1	54882	Sq/x	67
501272	chr5:139757568-139757581	-	AGGTCAGGAGTTCA	-4032	NM_017978	ANKHD1	54882	Sq/x	67
501272	chr5:139757568-139757581	-	AGGTCAGGAGTTCA	-4032	NM_024668	ANKHD1	54882	Sq/x	67
41090	chr11:112756930-112756943	-	AGGTCAGGAGTTCA	-6780	NM_178510	ANKK1	255239	Sg	64
377582	chr2:241213087-241213100	+	AGGTCAGGAGTTCA	4271	NM_016552	ANKMY1	51281	Sq	67
377582	chr2:241213087-241213100	+	AGGTCAGGAGTTCA	4308	NM_017844	ANKMY1	51281	Sq	67
513636	chr5:72891564-72891577	-	AGTTCAGGAGTTCA	5677	NM_023039	ANKRA2	57763	Jo	67
503818	chr5:72893132-72893145	+	AGGTCAGGAGTTCA	4122	NM_023039	ANKRA2	57763	Sx	66
503819	chr5:72893817-72893830	-	AGGTCAGGAGTTCA	3424	NM_023039	ANKRA2	57763	Sx	67
503820	chr5:72904598-72904611	-	AGGTCAGGAGTTCA	-7357	NM_023039	ANKRA2	57763	Sg	65
105762	chr13:110361900-110361913	+	AGGTCAGGGGTTCA	3517	NM_017664	ANKRD10	55608	Sx	66
164851	chr16:88092533-88092546	+	AGGTCAGAAGTTCA	-8063	NM_013275	ANKRD11	29123	Sq/x	66
223468	chr18:9131979-9131992	-	AGGTCAGGAGTTCA	5191	NM_015208	ANKRD12	23253	FLAM_A	57
223469	chr18:9133679-9133692	-	AGGTCAGGAGTTCA	6891	NM_015208	ANKRD12	23253	Sg	64
71970	chr12:108897520-108897533	+	AGGTCAGGAGTTCA	-2435	NM_033121	ANKRD13	88455	Sg	65
71971	chr12:108904467-108904480	+	AGGTCAGGAGTTCA	4512	NM_033121	ANKRD13	88455	Sg	65
71972	chr12:108906561-108906574	-	AGGTCAGGAGTTCA	6619	NM_033121	ANKRD13	88455	Sx	67
284144	chr1:70529323-70529336	-	AGGTCAGGAGTTCA	3085	NM_030816	ANKRD13C	81573	Sx	67
294214	chr1:70533569-70533582	-	AGGTCAGGGGTTCA	-1161	NM_030816	ANKRD13C	81573	Sx	66
284145	chr1:70534584-70534597	+	AGGTCAGGAGTTCA	-2163	NM_030816	ANKRD13C	81573	Sq	67
284146	chr1:70536742-70536755	+	AGGTCAGGAGTTCA	-4321	NM_030816	ANKRD13C	81573	Sx	67
284147	chr1:70541896-70541909	-	AGGTCAGGAGTTCA	-9488	NM_030816	ANKRD13C	81573	Sx	67
645286	chr9:503801-503814	+	AGGTCAGGAGTTCA	9098	NM_015158	ANKRD15	23189	Sx	32
645480	chr9:693933-693946	-	AGGTCAGGAGTTCA	-2950	NM_153186	ANKRD15	23189	Sx	67
645511	chr9:704577-704590	-	AGGTCAGGAGTTCA	7694	NM_153186	ANKRD15	23189	Sx	67
11595	chr10:5961913-5961926	+	AGGTCAGGAGTTCA	9439	NM_001009941	ANKRD16	54522	Sx	67
11595	chr10:5961913-5961926	+	AGGTCAGGAGTTCA	9439	NM_001009942	ANKRD16	54522	Sx	67
11595	chr10:5961913-5961926	+	AGGTCAGGAGTTCA	9439	NM_001009943	ANKRD16	54522	Sx	67
11595	chr10:5961913-5961926	+	AGGTCAGGAGTTCA	9439	NM_019046	ANKRD16	54522	Sx	67
11597	chr10:5966485-5966498	+	AGGTCAGGAGTTCA	4867	NM_001009941	ANKRD16	54522	Sq	67
11597	chr10:5966485-5966498	+	AGGTCAGGAGTTCA	4867	NM_001009942	ANKRD16	54522	Sq	67
11597	chr10:5966485-5966498	+	AGGTCAGGAGTTCA	4867	NM_001009943	ANKRD16	54522	Sq	67
11597	chr10:5966485-5966498	+	AGGTCAGGAGTTCA	4867	NM_019046	ANKRD16	54522	Sq	67
11600	chr10:5968345-5968358	+	AGGTCAGGAGTTCA	3007	NM_001009941	ANKRD16	54522	Sx	56
11600	chr10:5968345-5968358	+	AGGTCAGGAGTTCA	3007	NM_001009942	ANKRD16	54522	Sx	56
11600	chr10:5968345-5968358	+	AGGTCAGGAGTTCA	3007	NM_001009943	ANKRD16	54522	Sx	56
11600	chr10:5968345-5968358	+	AGGTCAGGAGTTCA	3007	NM_019046	ANKRD16	54522	Sx	56
466910	chr4:74485305-74485318	+	AGGTCAGGAGTTCA	4232	NM_032217	ANKRD17	26057	Sq	68
466910	chr4:74485305-74485318	+	AGGTCAGGAGTTCA	4232	NM_198889	ANKRD17	26057	Sq	68
645256	chr9:45171753-45171766	+	AGGTCAGGAGTTCA	-7625	NM_032250	ANKRD20A1	84210	Sx	63
645257	chr9:45172365-45172378	-	AGGTCAGGAGTTCA	-8250	NM_032250	ANKRD20A1	84210	Sg	65
645259	chr9:45510403-45510416	+	AGGTCAGGAGTTCA	-8178	NM_032250	ANKRD20A1	84210	Sg	65
645260	chr9:45511006-45511019	-	AGGTCAGGAGTTCA	-7562	NM_032250	ANKRD20A1	84210	Sx	63
645386	chr9:66409286-66409299	-	AGGTCAGGAGTTCA	-7627	NM_032250	ANKRD20A1	84210	Sx	63
645256	chr9:45171753-45171766	+	AGGTCAGGAGTTCA	-7625	NM_001012421	ANKRD20A2	441430	Sx	63
645257	chr9:45172365-45172378	-	AGGTCAGGAGTTCA	-8250	NM_001012421	ANKRD20A2	441430	Sg	65
645259	chr9:45510403-45510416	+	AGGTCAGGAGTTCA	-8178	NM_001012421	ANKRD20A2	441430	Sg	65
645260	chr9:45511006-45511019	-	AGGTCAGGAGTTCA	-7562	NM_001012421	ANKRD20A2	441430	Sx	63
379865	chr2:96921748-96921761	-	AGGTCAGGAGTTCA	9871	NM_144994	ANKRD23	200539	Sx	55
379866	chr2:96932992-96933005	-	AGGTCAGGAGTTCA	-1373	NM_144994	ANKRD23	200539	Sg	65
369715	chr2:96936221-96936234	+	AGGTCAAGAGTTCA	-4589	NM_144994	ANKRD23	200539	Sg	63
240847	chr19:11170342-11170355	+	AGGTCAGGAGTTCA	-2846	NM_015493	ANKRD25	25959	Sx	55
10702	chr10:27420707-27420720	+	AGGTCAGGAGTTCA	8704	NM_014915	ANKRD26	22852	Sg	66
252469	chr19:37861995-37862008	-	AGTTCAGGAGTTCA	-4089	NM_032139	ANKRD27	84079	Sq	67
425067	chr3:15883510-15883523	+	AGGTCAGGAGTTCA	-7453	NM_015199	ANKRD28	23243	Sx	67
222125	chr18:19489636-19489649	-	AGGTCAGGAGTTCA	7198	NM_173505	ANKRD29	147463	Sx	67
222126	chr18:19493858-19493871	+	AGGTCAGGAGTTCA	2989	NM_173505	ANKRD29	147463	Sx	67
11130	chr10:37450451-37450464	+	AGGTCAGGAGTTCA	-4340	NM_052997	ANKRD30A	91074	Sq	67
11131	chr10:37455767-37455780	+	AGGTCAGGAGTTCA	976	NM_052997	ANKRD30A	91074	Sx	67
221946	chr18:14739456-14739469	+	AGGTCAGGAGTTCA	1122	NM_001029862	ANKRD30B	374860	Sx	67
69808	chr12:50561265-50561278	-	AGGTCAGAAGTTCA	-6733	NM_182608	ANKRD33	341405	Sx	67
74196	chr12:50562380-50562393	+	AGGTCAGGAGTTCA	-5631	NM_182608	ANKRD33	341405	Sx	66
74197	chr12:50565736-50565749	+	AGGTCAGGAGTTCA	-2275	NM_182608	ANKRD33	341405	Sp	67
74198	chr12:50567529-50567542	-	AGGTCAGGAGTTCA	-469	NM_182608	ANKRD33	341405	Sq	67
84179	chr12:50574299-50574312	-	AGTTCAGGAGTTCA	6301	NM_182608	ANKRD33	341405	Jo	203
74199	chr12:50574726-50574739	-	AGGTCAGGAGTTCA	6728	NM_182608	ANKRD33	341405	Sx	67
278411	chr1:143043036-143043049	-	AGGTCAGGAGTTCA	4761	NM_144698	ANKRD35	148741	Sq	67
465524	chr4:186685734-186685747	-	AGGTCAGGAGTTCA	-7242	NM_181726	ANKRD37	353322	Sg	65
465525	chr4:186686599-186686612	+	AGGTCAGGAGTTCA	-6390	NM_181726	ANKRD37	353322	Sx	67
369715	chr2:96936221-96936234	+	AGGTCAAGAGTTCA	9401	NM_016466	ANKRD39	51239	Sg	63
379867	chr2:96942454-96942467	-	AGGTCAGGAGTTCA	3155	NM_016466	ANKRD39	51239	Sq	67
241389	chr19:17245593-17245606	-	AGGTCAGGAGTTCA	-8075	NM_152363	ANKRD41	126549	Sg1	65
241390	chr19:17259025-17259038	+	AGGTCAGGAGTTCA	5344	NM_152363	ANKRD41	126549	Sx	67
241391	chr19:17261008-17261021	+	AGGTCAGGAGTTCA	7327	NM_152363	ANKRD41	126549	Sx	67
241392	chr19:17261793-17261806	+	AGGTCAGGAGTTCA	8112	NM_152363	ANKRD41	126549	Sx	67
500938	chr5:132170413-132170426	+	AGGTCAGGAGTTCA	-6765	NM_175873	ANKRD43	134548	Sc	65
279516	chr1:170368283-170368296	+	AGGTCAGGAGTTCA	2375	NM_198493	ANKRD45	339416	Sg	65
612893	chr8:101633339-101633352	+	AGGTCAGGAGTTCA	7849	NM_198401	ANKRD46	157567	Sx	67
240565	chr19:8308306-8308319	-	AGGTCAGGAGGTCA	5827	NM_198471	ANKRD47	256949	Y	65
324557	chr20:9965275-9965288	+	AGGTCAAGAGTTCA	1578	NM_022096	ANKRD5	63926	Sx	67
324557	chr20:9965275-9965288	+	AGGTCAAGAGTTCA	1578	NM_198798	ANKRD5	63926	Sx	67
541321	chr6:90194255-90194268	-	AGGTCAGGAGTTCA	-5383	NM_014942	ANKRD6	22881	Sx	69
541322	chr6:90195223-90195236	+	AGGTCAGGAGTTCA	-4428	NM_014942	ANKRD6	22881	Sx	67
541323	chr6:90206354-90206367	-	AGGTCAGGAGTTCA	6716	NM_014942	ANKRD6	22881	Sx	67
120913	chr14:102049781-102049794	+	AGGTCAGGAGTTCA	-3900	NM_152326	ANKRD9	122416	Sp	64
547295	chr6:34958184-34958197	+	AGGTCATGAGTTCA	-6835	NM_015245	ANKS1	23294	Sx	67
539961	chr6:34961660-34961673	+	AGGTCAGGAGTTCA	-3359	NM_015245	ANKS1	23294	Sg	65
577778	chr7:36194927-36194940	+	AGGTCAGGAGTTCA	-7745	NM_018685	ANLN	54443	Sq	67
577779	chr7:36202131-36202144	-	AGGTCAGGAGTTCA	-528	NM_018685	ANLN	54443	Sg	40
144434	chr15:66907442-66907455	+	AGGTCAGGAGTTCA	-7165	NM_006305	ANP32A	8125	Sx	67
646444	chr9:97816267-97816280	-	AGGTCAGGAGTTCA	-8918	NM_006401	ANP32B	10541	Sx	67
646445	chr9:97818654-97818667	-	AGGTCAGGAGTTCA	-6531	NM_006401	ANP32B	10541	Sx	67
646446	chr9:97834145-97834158	-	AGGTCAGGAGTTCA	8960	NM_006401	ANP32B	10541	Sx	68
465010	chr4:165478184-165478197	+	AGGTCAGGAGTTCA	-1716	NM_012403	ANP32C	23520	Sx	65
486603	chr4:165480206-165480219	-	GGGTCACGAGGTCA	-3751	NM_012403	ANP32C	23520	Sc	57
278509	chr1:147018110-147018123	-	AGGTCAGGAGTTCA	3410	NM_030920	ANP32E	81611	Sx	67
278510	chr1:147026822-147026835	-	AGGTCAGGAGTTCA	-5302	NM_030920	ANP32E	81611	Sx	67
467069	chr4:81346887-81346900	+	AGGTCAGGAGTTCA	4545	NM_058172	ANTXR2	118429	Sx	67
11289	chr10:45490692-45490705	+	AGGTCAGGAGTTCA	-2890	NM_174890	ANUBL1	93550	Sg	65
645603	chr9:72992537-72992550	-	AGGTCAGGAGTTCA	-3785	NM_000700	ANXA1	301	Sg	64
662776	chr9:73001909-73001922	+	GGGTCATGAGTTCA	5574	NM_000700	ANXA1	301	Sx	67
12502	chr10:81952567-81952580	+	AGGTCAGGAGTTCA	2741	NM_001157	ANXA11	311	Sx	67
12502	chr10:81952567-81952580	+	AGGTCAGGAGTTCA	2741	NM_145868	ANXA11	311	Sx	67
12502	chr10:81952567-81952580	+	AGGTCAGGAGTTCA	2741	NM_145869	ANXA11	311	Sx	67
149344	chr15:58480927-58480940	+	AGGTCATGAGGTCA	-3450	NM_001002857	ANXA2	302	Y	57
149344	chr15:58480927-58480940	+	AGGTCATGAGGTCA	-3450	NM_001002858	ANXA2	302	Y	57
149344	chr15:58480927-58480940	+	AGGTCATGAGGTCA	-3450	NM_004039	ANXA2	302	Y	57
379225	chr2:69882220-69882233	-	AGGTCAGGAGTTCA	1301	NM_001153	ANXA4	307	Sx	66
461384	chr4:122985065-122985078	-	AGGTCACGAGGTCA	-9297	NM_001154	ANXA5	308	Y	57
501625	chr5:150520497-150520510	-	AGGTCAGGAGTTCA	-2950	NM_001155	ANXA6	309	Sx	67
501625	chr5:150520497-150520510	-	AGGTCAGGAGTTCA	-2950	NM_004033	ANXA6	309	Sx	67
30665	chr10:74846119-74846132	-	GGGTCATGAGGTCA	-2318	NM_001156	ANXA7	310	Y	57
30665	chr10:74846119-74846132	-	GGGTCATGAGGTCA	-2318	NM_004034	ANXA7	310	Y	57
278587	chr1:147764298-147764311	+	AGGTCAGGAGTTCA	-3329	NM_003568	ANXA9	8416	Sg	65
278588	chr1:147775643-147775656	+	AGGTCAGGAGTTCA	8016	NM_003568	ANXA9	8416	Jo	67
195814	chr17:38242813-38242826	-	AGGTCAGGAGTTCA	-7309	NM_001158	AOC2	314	Sg1	65
195814	chr17:38242813-38242826	-	AGGTCAGGAGTTCA	-7309	NM_009590	AOC2	314	Sg1	65
195815	chr17:38266275-38266288	+	AGGTCAGGAGTTCA	9548	NM_003734	AOC3	8639	Sq	67
350516	chr22:28108070-28108083	-	AGGTCAGGAGTTCA	1040	NM_001127	AP1B1	162	Sg	65
350516	chr22:28108070-28108083	-	AGGTCAGGAGTTCA	1040	NM_145730	AP1B1	162	Sg	65
350517	chr22:28110562-28110575	-	AGGTCAGGAGTTCA	-1452	NM_001127	AP1B1	162	Sx	58
350517	chr22:28110562-28110575	-	AGGTCAGGAGTTCA	-1452	NM_145730	AP1B1	162	Sx	58
166266	chr16:70393919-70393932	+	AGGTCAGGAGGTCA	6558	NM_001030007	AP1G1	164	Sx	67
166266	chr16:70393919-70393932	+	AGGTCAGGAGGTCA	6558	NM_001128	AP1G1	164	Sx	67
169065	chr16:70401533-70401546	-	AGGTCAGGAGTTCA	-1069	NM_001030007	AP1G1	164	Sx	66
169065	chr16:70401533-70401546	-	AGGTCAGGAGTTCA	-1069	NM_001128	AP1G1	164	Sx	66
169066	chr16:70406122-70406135	+	AGGTCAGGAGTTCA	-5645	NM_001030007	AP1G1	164	Sx	73
169066	chr16:70406122-70406135	+	AGGTCAGGAGTTCA	-5645	NM_001128	AP1G1	164	Sx	73
169067	chr16:70408704-70408717	+	AGGTCAGGAGTTCA	-8227	NM_001030007	AP1G1	164	Sx	66
169067	chr16:70408704-70408717	+	AGGTCAGGAGTTCA	-8227	NM_001128	AP1G1	164	Sx	66
121269	chr14:23113440-23113453	-	AGGTCAGGAGTTCA	-6334	NM_003917	AP1G2	8906	Sq	67
121269	chr14:23113440-23113453	-	AGGTCAGGAGTTCA	-6334	NM_080545	AP1G2	8906	Sq	67
195427	chr17:33006424-33006437	+	AGGTCAGGAGTTCA	4267	NM_080551	AP1GBP1	11276	Sx	66
214949	chr17:33007391-33007404	+	GGGTCACAAGGTCA	3300	NM_080551	AP1GBP1	11276	Sg	57
195428	chr17:33012324-33012337	+	AGGTCAGGAGTTCA	-1633	NM_080551	AP1GBP1	11276	Sg	65
195429	chr17:33014972-33014985	-	AGGTCAGGAGTTCA	-4294	NM_080551	AP1GBP1	11276	Sg	65
195430	chr17:33018135-33018148	-	AGGTCAGGAGTTCA	-7457	NM_080551	AP1GBP1	11276	Sx	68
195432	chr17:33048206-33048219	+	AGGTCAGGAGTTCA	-4647	NM_007247	AP1GBP1	11276	FLAM_A	66
195432	chr17:33048206-33048219	+	AGGTCAGGAGTTCA	-4647	NM_080550	AP1GBP1	11276	FLAM_A	66
250889	chr19:10553665-10553678	+	AGGTCATGAGTTCA	5326	NM_005498	AP1M2	10053	Jb	67
240783	chr19:10561423-10561436	-	AGGTCAGGAGTTCA	-2445	NM_005498	AP1M2	10053	Sg1	65
575399	chr7:100386391-100386404	-	AGGTCAGGAGTTCA	-4798	NM_001283	AP1S1	1174	Sx	67
575399	chr7:100386391-100386404	-	AGGTCAGGAGTTCA	-4798	NM_057089	AP1S1	1174	Sx	67
377011	chr2:224518067-224518080	+	AGGTCAGGAGTTCA	9701	NM_178814	AP1S3	130340	Sq	45
377012	chr2:224519634-224519647	+	AGGTCAGGAGTTCA	8134	NM_178814	AP1S3	130340	Sq	66
377013	chr2:224520486-224520499	+	AGGTCAGGAGTTCA	7282	NM_178814	AP1S3	130340	Sx	67
393073	chr2:224524598-224524611	+	AGTTCAGGAGTTCA	3170	NM_178814	AP1S3	130340	Jb	65
243734	chr19:54957717-54957730	-	AGGTCAGGAGTTCA	-4262	NM_014203	AP2A1	160	Sg	65
243734	chr19:54957717-54957730	-	AGGTCAGGAGTTCA	-4262	NM_130787	AP2A1	160	Sg	65
243735	chr19:54964104-54964117	+	AGGTCAGGAGTTCA	2112	NM_014203	AP2A1	160	Sq	66
243735	chr19:54964104-54964117	+	AGGTCAGGAGTTCA	2112	NM_130787	AP2A1	160	Sq	66
43985	chr11:907364-907377	-	AGGTCAGGAGTTCA	-8464	NM_012305	AP2A2	161	Sx	62
43989	chr11:910774-910787	-	AGGTCAGGAGTTCA	-5054	NM_012305	AP2A2	161	Y	65
44005	chr11:919907-919920	+	AGGTCAGGAGTTCA	4066	NM_012305	AP2A2	161	Sx	67
44013	chr11:925521-925534	-	AGGTCAGGAGTTCA	9693	NM_012305	AP2A2	161	Sq/x	67
191334	chr17:30931452-30931465	+	AGGTCAAGAGGTCA	-6943	NM_001030006	AP2B1	163	Sp	49
191334	chr17:30931452-30931465	+	AGGTCAAGAGGTCA	-6943	NM_001282	AP2B1	163	Sp	49
195340	chr17:30943894-30943907	-	AGGTCAGGAGTTCA	5512	NM_001030006	AP2B1	163	Sx	65
195340	chr17:30943894-30943907	-	AGGTCAGGAGTTCA	5512	NM_001282	AP2B1	163	Sx	65
504001	chr5:77634023-77634036	+	AGGTCAGGAGTTCA	-7739	NM_003664	AP3B1	8546	Sx	66
144916	chr15:81181794-81181807	+	AGGTCAGGAGTTCA	-6105	NM_004644	AP3B2	8120	Sg1	65
241761	chr19:2093231-2093244	-	AGGTCAGGAGTTCA	9310	NM_003938	AP3D1	8943	Sx	68
241781	chr19:2111069-2111082	-	AGGTCAGGAGTTCA	-8528	NM_003938	AP3D1	8943	Sg	65
12301	chr10:75571706-75571719	-	AGGTCAGGAGTTCA	9074	NM_012095	AP3M1	26985	Sg	65
12301	chr10:75571706-75571719	-	AGGTCAGGAGTTCA	9074	NM_207012	AP3M1	26985	Sg	65
12302	chr10:75572900-75572913	+	AGGTCAGGAGTTCA	7893	NM_012095	AP3M1	26985	Sx	67
12302	chr10:75572900-75572913	+	AGGTCAGGAGTTCA	7893	NM_207012	AP3M1	26985	Sx	67
7129	chr10:75584252-75584265	-	AGGTCAGAAGTTCA	-3472	NM_012095	AP3M1	26985	Sx	67
7129	chr10:75584252-75584265	-	AGGTCAGAAGTTCA	-3472	NM_207012	AP3M1	26985	Sx	67
614938	chr8:42138069-42138082	+	AGGTCAGGAGTTCA	8308	NM_006803	AP3M2	10947	Sg	61
500623	chr5:115202470-115202483	+	AGGTCAGGAGTTCA	-3048	NM_001002924	AP3S1	1176	Sx	67
500623	chr5:115202470-115202483	+	AGGTCAGGAGTTCA	-3048	NM_001284	AP3S1	1176	Sx	67
497151	chr5:115209215-115209228	+	AGGTCAAGAGTTCA	3697	NM_001002924	AP3S1	1176	Sx	67
497151	chr5:115209215-115209228	+	AGGTCAAGAGTTCA	3697	NM_001284	AP3S1	1176	Sx	67
145176	chr15:88234505-88234518	-	AGGTCAGGAGTTCA	3688	NM_005829	AP3S2	10239	Sx	67
143814	chr15:48990364-48990377	-	AGGTCAGGAGTTCA	2139	NM_007347	AP4E1	23431	Sx	73
121361	chr14:30556818-30556831	+	AGGTCAGGAGTTCA	-7826	NM_007077	AP4S1	11154	Sx	66
121362	chr14:30559241-30559254	+	AGGTCAGGAGTTCA	-5403	NM_007077	AP4S1	11154	Sx	67
121363	chr14:30571712-30571725	-	AGGTCAGGAGTTCA	7081	NM_007077	AP4S1	11154	Sg	65
121364	chr14:30572390-30572403	-	AGGTCAGGAGTTCA	7759	NM_007077	AP4S1	11154	Sg	62
75612	chr12:97539418-97539431	-	AGGTCAGGAGTTCA	-2115	NM_001160	APAF1	317	Sg	65
75612	chr12:97539418-97539431	-	AGGTCAGGAGTTCA	-2115	NM_013229	APAF1	317	Sg	65
75612	chr12:97539418-97539431	-	AGGTCAGGAGTTCA	-2115	NM_181861	APAF1	317	Sg	65
75612	chr12:97539418-97539431	-	AGGTCAGGAGTTCA	-2115	NM_181868	APAF1	317	Sg	65
75612	chr12:97539418-97539431	-	AGGTCAGGAGTTCA	-2115	NM_181869	APAF1	317	Sg	65
75613	chr12:97546514-97546527	+	AGGTCAGGAGTTCA	4968	NM_001160	APAF1	317	Sq	53
75613	chr12:97546514-97546527	+	AGGTCAGGAGTTCA	4968	NM_013229	APAF1	317	Sq	53
75613	chr12:97546514-97546527	+	AGGTCAGGAGTTCA	4968	NM_181861	APAF1	317	Sq	53
75613	chr12:97546514-97546527	+	AGGTCAGGAGTTCA	4968	NM_181868	APAF1	317	Sq	53
75613	chr12:97546514-97546527	+	AGGTCAGGAGTTCA	4968	NM_181869	APAF1	317	Sq	53
326596	chr20:31734703-31734716	+	AGGTCAGGAGTTCA	-8780	NM_031231	APBA2BP	63941	Sx	67
326596	chr20:31734703-31734716	+	AGGTCAGGAGTTCA	-8780	NM_031232	APBA2BP	63941	Sx	67
242224	chr19:3709661-3709674	+	AGGTCAGGAGTTCA	3012	NM_004886	APBA3	9546	Sg	65
242227	chr19:3717431-3717444	-	AGGTCAGGAGTTCA	-4771	NM_004886	APBA3	9546	Sx	67
43046	chr11:6394769-6394782	-	AGGTCAGGAGTTCA	2094	NM_001164	APBB1	322	Sx	67
43046	chr11:6394769-6394782	-	AGGTCAGGAGTTCA	2438	NM_145689	APBB1	322	Sx	67
10667	chr10:26772142-26772155	+	AGGTCAGGAGTTCA	4870	NM_019043	APBB1IP	54518	Sq	67
501281	chr5:139914867-139914880	-	AGGTCAGGAGTTCA	9493	NM_006051	APBB3	10307	Sg	64
501281	chr5:139914867-139914880	-	AGGTCAGGAGTTCA	9493	NM_133172	APBB3	10307	Sg	64
501281	chr5:139914867-139914880	-	AGGTCAGGAGTTCA	9493	NM_133173	APBB3	10307	Sg	64
501281	chr5:139914867-139914880	-	AGGTCAGGAGTTCA	9493	NM_133174	APBB3	10307	Sg	64
501281	chr5:139914867-139914880	-	AGGTCAGGAGTTCA	9493	NM_133175	APBB3	10307	Sg	64
501281	chr5:139914867-139914880	-	AGGTCAGGAGTTCA	9493	NM_133176	APBB3	10307	Sg	64
500558	chr5:112091947-112091960	-	AGGTCAGGAGTTCA	-9523	NM_000038	APC	324	Sx	67
121126	chr14:19988897-19988910	+	AGGTCAGGAGTTCA	-4233	NM_001641	APEX1	328	Sq	67
121126	chr14:19988897-19988910	+	AGGTCAGGAGTTCA	-4233	NM_080648	APEX1	328	Sq	67
121126	chr14:19988897-19988910	+	AGGTCAGGAGTTCA	-4233	NM_080649	APEX1	328	Sq	67
504161	chr5:81298520-81298533	+	AGGTCAGGAGTTCA	-5110	NM_031482	APG10L	83734	Sx	67
504162	chr5:81298969-81298982	+	AGGTCAGGAGTTCA	-4661	NM_031482	APG10L	83734	Sg	59
504163	chr5:81310694-81310707	-	AGGTCAGGAGTTCA	7077	NM_031482	APG10L	83734	Sx	67
500623	chr5:115202470-115202483	+	AGGTCAGGAGTTCA	2928	NM_004707	APG12L	9140	Sx	67
497151	chr5:115209215-115209228	+	AGGTCAAGAGTTCA	-3817	NM_004707	APG12L	9140	Sx	67
377357	chr2:233933710-233933723	-	AGGTCAGGAGTTCA	-8577	NM_017974	APG16L	55054	Sx	66
377357	chr2:233933710-233933723	-	AGGTCAGGAGTTCA	-8577	NM_030803	APG16L	55054	Sx	66
377357	chr2:233933710-233933723	-	AGGTCAGGAGTTCA	-8577	NM_198890	APG16L	55054	Sx	66
377358	chr2:233935878-233935891	-	AGGTCAGGAGTTCA	-6409	NM_017974	APG16L	55054	Sq	67
377358	chr2:233935878-233935891	-	AGGTCAGGAGTTCA	-6409	NM_030803	APG16L	55054	Sq	67
377358	chr2:233935878-233935891	-	AGGTCAGGAGTTCA	-6409	NM_198890	APG16L	55054	Sq	67
377359	chr2:233939263-233939276	-	AGGTCAGGAGTTCA	-3024	NM_017974	APG16L	55054	Sx	67
377359	chr2:233939263-233939276	-	AGGTCAGGAGTTCA	-3024	NM_030803	APG16L	55054	Sx	67
377359	chr2:233939263-233939276	-	AGGTCAGGAGTTCA	-3024	NM_198890	APG16L	55054	Sx	67
371087	chr2:233944211-233944224	-	AGGTCAGAAGTTCA	1924	NM_017974	APG16L	55054	Sx	67
371087	chr2:233944211-233944224	-	AGGTCAGAAGTTCA	1924	NM_030803	APG16L	55054	Sx	67
371087	chr2:233944211-233944224	-	AGGTCAGAAGTTCA	1924	NM_198890	APG16L	55054	Sx	67
408052	chr2:233948436-233948449	+	GGGTCAGGAGTTCA	6136	NM_017974	APG16L	55054	Sg1	64
408052	chr2:233948436-233948449	+	GGGTCAGGAGTTCA	6136	NM_030803	APG16L	55054	Sg1	64
408052	chr2:233948436-233948449	+	GGGTCAGGAGTTCA	6136	NM_198890	APG16L	55054	Sg1	64
672551	chrX:107132623-107132636	-	AGGTCAGGAGTTCA	-8443	NM_052936	APG4A	115201	Sx	67
672551	chrX:107132623-107132636	-	AGGTCAGGAGTTCA	-8443	NM_178270	APG4A	115201	Sx	67
672551	chrX:107132623-107132636	-	AGGTCAGGAGTTCA	-8443	NM_178271	APG4A	115201	Sx	67
411941	chr2_random:293580-293593	-	AGGTCAAGGGTTCA	6184	NM_013325	APG4B	23192	Sq/x	66
411941	chr2_random:293580-293593	-	AGGTCAAGGGTTCA	6184	NM_178326	APG4B	23192	Sq/x	66
370148	chr2:242303187-242303200	-	AGGTCAAGGGTTCA	6183	NM_013325	APG4B	23192	Sq/x	66
370148	chr2:242303187-242303200	-	AGGTCAAGGGTTCA	6183	NM_178326	APG4B	23192	Sq/x	66
283880	chr1:62969908-62969921	-	AGGTCAGGAGTTCA	8097	NM_032852	APG4C	84938	Sg1	65
283880	chr1:62969908-62969921	-	AGGTCAGGAGTTCA	8097	NM_178221	APG4C	84938	Sg1	65
252730	chr19:10511084-10511097	-	AGTTCAGTGGTTCA	-4550	NM_032885	APG4D	84971	Jb	103
240778	chr19:10512855-10512868	+	AGGTCAGGAGTTCA	-2792	NM_032885	APG4D	84971	Sx	67
240779	chr19:10517337-10517350	+	AGGTCAGGAGTTCA	1690	NM_032885	APG4D	84971	Sg1	63
240781	chr19:10519592-10519605	-	AGGTCAGGAGTTCA	3958	NM_032885	APG4D	84971	Sx	67
423881	chr3:11282947-11282960	+	AGGTCAGGAGTTCA	-6155	NM_006395	APG7L	10533	Sx	67
274954	chr1:147062765-147062778	+	AGGTCAGCAGTTCA	-8381	NM_016022	APH1A	51107	Sx	68
144159	chr15:61347886-61347899	-	AGGTCAGGAGTTCA	-8945	NM_031301	APH1B	83464	Sx	67
42352	chr11:43283252-43283265	+	AGGTCAGGAGTTCA	-6857	NM_006595	API5	8539	Sq	67
42353	chr11:43288757-43288770	-	AGGTCAGGAGTTCA	-1339	NM_006595	API5	8539	Sx	67
42354	chr11:43296354-43296367	-	AGGTCAGGAGTTCA	6258	NM_006595	API5	8539	Sx	67
277776	chr1:10418006-10418019	-	AGGTCAGGAGTTCA	-7047	NM_199295	APITD1	378708	Sx	67
277776	chr1:10418006-10418019	-	AGGTCAGGAGTTCA	-6406	NM_198544	APITD1	378708	Sx	67
277776	chr1:10418006-10418019	-	AGGTCAGGAGTTCA	-6406	NM_199294	APITD1	378708	Sx	67
277777	chr1:10426627-10426640	-	AGGTCAGGAGTTCA	1574	NM_199295	APITD1	378708	Sq	67
277777	chr1:10426627-10426640	-	AGGTCAGGAGTTCA	2215	NM_198544	APITD1	378708	Sq	67
277777	chr1:10426627-10426640	-	AGGTCAGGAGTTCA	2215	NM_199294	APITD1	378708	Sq	67
277778	chr1:10430520-10430533	-	AGGTCAGGAGTTCA	5467	NM_199295	APITD1	378708	Sx	67
277778	chr1:10430520-10430533	-	AGGTCAGGAGTTCA	6108	NM_198544	APITD1	378708	Sx	67
277778	chr1:10430520-10430533	-	AGGTCAGGAGTTCA	6108	NM_199294	APITD1	378708	Sx	67
242514	chr19:41058422-41058435	-	AGGTCAGGAGTTCA	7194	NM_001024807	APLP1	333	Sx	67
242514	chr19:41058422-41058435	-	AGGTCAGGAGTTCA	7194	NM_005166	APLP1	333	Sx	67
41605	chr11:129435956-129435969	+	AGGTCAGGAGTTCA	-9055	NM_001642	APLP2	334	Sx	68
278996	chr1:153373216-153373229	-	AGGTCAGGAGTTCA	-1414	NM_144772	APOA1BP	128240	Sx	67
41174	chr11:116191466-116191479	-	AGGTCAGGAGTTCA	7742	NM_000482	APOA4	337	Sx	37
41173	chr11:116177193-116177206	-	AGGTCAGGAGTTCA	-9412	NM_052968	APOA5	116519	Sx	74
376689	chr2:21180697-21180710	-	AGGTCAGGAGTTCA	-2113	NM_000384	APOB	338	Sg	37
376691	chr2:21184094-21184107	+	AGGTCAGGAGTTCA	-5497	NM_000384	APOB	338	Sx	69
163929	chr16:28421999-28422012	-	AGGTCAAGAGTTCA	8518	NM_018690	APOB48R	55911	Sq/x	66
163929	chr16:28421999-28422012	-	AGGTCAAGAGTTCA	8518	NM_182804	APOB48R	55911	Sq/x	66
94990	chr12:7703943-7703956	+	GGTTCACAAGGTCA	5826	NM_001644	APOBEC1	339	Sg	56
94990	chr12:7703943-7703956	+	GGTTCACAAGGTCA	5826	NM_005889	APOBEC1	339	Sg	56
69254	chr12:7703951-7703964	+	AGGTCAAGGGTTCA	5818	NM_001644	APOBEC1	339	Sg	64
69254	chr12:7703951-7703964	+	AGGTCAAGGGTTCA	5818	NM_005889	APOBEC1	339	Sg	64
68934	chr12:7710377-7710390	-	AGGTCAAGAGTTCA	-621	NM_001644	APOBEC1	339	Sq	67
68934	chr12:7710377-7710390	-	AGGTCAAGAGTTCA	-621	NM_005889	APOBEC1	339	Sq	67
75079	chr12:7711563-7711576	+	AGGTCAGGAGTTCA	-1794	NM_001644	APOBEC1	339	Sx	67
75079	chr12:7711563-7711576	+	AGGTCAGGAGTTCA	-1794	NM_005889	APOBEC1	339	Sx	67
75081	chr12:7715998-7716011	+	AGGTCAGGAGTTCA	-6229	NM_001644	APOBEC1	339	Sx	67
75081	chr12:7715998-7716011	+	AGGTCAGGAGTTCA	-6229	NM_005889	APOBEC1	339	Sx	67
349064	chr22:37669901-37669914	+	AGGTCAGAAGTTCA	-8222	NM_145699	APOBEC3A	200315	Sx	67
351092	chr22:37672018-37672031	+	AGGTCAGGAGTTCA	-6105	NM_145699	APOBEC3A	200315	Sx	67
351094	chr22:37699290-37699303	+	AGGTCAGGAGTTCA	-3615	NM_004900	APOBEC3B	9582	Sx	68
351095	chr22:37726612-37726625	+	AGGTCAGGAGTTCA	-8153	NM_014508	APOBEC3C	27350	Sx	67
351096	chr22:37728491-37728504	+	AGGTCAGGAGTTCA	-6274	NM_014508	APOBEC3C	27350	Sx	65
349834	chr22:37744173-37744186	-	AGGTCAGGAGGTCA	9421	NM_014508	APOBEC3C	27350	Sq	67
349834	chr22:37744173-37744186	-	AGGTCAGGAGGTCA	2459	NM_152426	APOBEC3D	140564	Sq	67
351097	chr22:37749224-37749237	+	AGGTCAGGAGTTCA	7497	NM_152426	APOBEC3D	140564	Sc	65
351098	chr22:37751456-37751469	+	AGGTCAGGAGTTCA	9729	NM_152426	APOBEC3D	140564	Sg	58
351098	chr22:37751456-37751469	+	AGGTCAGGAGTTCA	-9717	NM_001006666	APOBEC3F	200316	Sg	58
351098	chr22:37751456-37751469	+	AGGTCAGGAGTTCA	-9717	NM_145298	APOBEC3F	200316	Sg	58
351099	chr22:37753339-37753352	-	AGGTCAGGAGTTCA	-7821	NM_001006666	APOBEC3F	200316	Sx	67
351099	chr22:37753339-37753352	-	AGGTCAGGAGTTCA	-7821	NM_145298	APOBEC3F	200316	Sx	67
351100	chr22:37754534-37754547	-	AGGTCAGGAGTTCA	-6626	NM_001006666	APOBEC3F	200316	Sg	65
351100	chr22:37754534-37754547	-	AGGTCAGGAGTTCA	-6626	NM_145298	APOBEC3F	200316	Sg	65
349243	chr22:37758107-37758120	+	AGGTCAGCAGTTCA	-3066	NM_001006666	APOBEC3F	200316	Sq	67
349243	chr22:37758107-37758120	+	AGGTCAGCAGTTCA	-3066	NM_145298	APOBEC3F	200316	Sq	67
351101	chr22:37768963-37768976	+	AGGTCAGGAGTTCA	7790	NM_001006666	APOBEC3F	200316	Sg	65
351101	chr22:37768963-37768976	+	AGGTCAGGAGTTCA	7790	NM_145298	APOBEC3F	200316	Sg	65
351102	chr22:37769096-37769109	+	AGGTCAGGAGTTCA	7923	NM_001006666	APOBEC3F	200316	Sc	61
351102	chr22:37769096-37769109	+	AGGTCAGGAGTTCA	7923	NM_145298	APOBEC3F	200316	Sc	61
351105	chr22:37806177-37806190	+	AGGTCAGGAGTTCA	8541	NM_021822	APOBEC3G	60489	Sx	67
243220	chr19:50132661-50132674	+	AGGTCAGGAGTTCA	-8422	NM_000483	APOC2	344	Sx	67
243221	chr19:50134429-50134442	+	AGGTCAGGAGTTCA	-6654	NM_000483	APOC2	344	Sq	67
243222	chr19:50135851-50135864	-	AGGTCAGGAGTTCA	-5219	NM_000483	APOC2	344	Sx	66
243223	chr19:50145930-50145943	+	AGGTCAGGAGTTCA	4847	NM_000483	APOC2	344	Sx	66
243219	chr19:50129274-50129287	+	AGGTCAGGAGTTCA	-8061	NM_001646	APOC4	346	FLAM_C	65
243220	chr19:50132661-50132674	+	AGGTCAGGAGTTCA	-4674	NM_001646	APOC4	346	Sx	67
243221	chr19:50134429-50134442	+	AGGTCAGGAGTTCA	-2906	NM_001646	APOC4	346	Sq	67
243222	chr19:50135851-50135864	-	AGGTCAGGAGTTCA	-1471	NM_001646	APOC4	346	Sx	66
243223	chr19:50145930-50145943	+	AGGTCAGGAGTTCA	8595	NM_001646	APOC4	346	Sx	66
74420	chr12:55033254-55033267	-	AGGTCAGGAGTTCA	9583	NM_001638	APOF	319	Sx	63
74421	chr12:55040855-55040868	-	AGGTCAGGAGTTCA	1982	NM_001638	APOF	319	Jb	67
80956	chr12:55045735-55045748	-	AGGTCAGGGGTTCA	-2898	NM_001638	APOF	319	Sp	71
74422	chr12:55047580-55047593	+	AGGTCAGGAGTTCA	-4730	NM_001638	APOF	319	Sg	65
68915	chr12:55048816-55048829	+	AGGTCAAGAGTTCA	-5966	NM_001638	APOF	319	Sg	65
74423	chr12:55050730-55050743	+	AGGTCAGGAGTTCA	-7880	NM_001638	APOF	319	Sx	65
197180	chr17:61653683-61653696	-	AGGTCAGGAGTTCA	2296	NM_000042	APOH	350	Sx	67
197181	chr17:61658520-61658533	+	AGGTCAGGAGTTCA	-2528	NM_000042	APOH	350	Sx	63
350926	chr22:34960920-34960933	-	AGGTCAGGAGTTCA	-744	NM_030882	APOL2	23780	Sx	67
350926	chr22:34960920-34960933	-	AGGTCAGGAGTTCA	-433	NM_145637	APOL2	23780	Sx	67
350927	chr22:34961532-34961545	-	AGGTCAGGAGTTCA	-1356	NM_030882	APOL2	23780	Sq/x	63
350927	chr22:34961532-34961545	-	AGGTCAGGAGTTCA	-1045	NM_145637	APOL2	23780	Sq/x	63
349057	chr22:34431499-34431512	+	AGGTCAGAAGTTCA	-6920	NM_030642	APOL5	80831	Sq	67
350905	chr22:34432441-34432454	-	AGGTCAGGAGTTCA	-5965	NM_030642	APOL5	80831	Sq	67
350906	chr22:34441875-34441888	+	AGGTCAGGAGTTCA	3456	NM_030642	APOL5	80831	Sx	67
349833	chr22:34445377-34445390	-	AGGTCAGGAGGTCA	6971	NM_030642	APOL5	80831	Sq	67
359109	chr22:34446021-34446034	-	GGGTCAGGAGTTCA	7615	NM_030642	APOL5	80831	Sg	65
349056	chr22:34365241-34365254	+	AGGTCAGAAGTTCA	-3683	NM_030641	APOL6	80830	Sq	67
350901	chr22:34365637-34365650	+	AGGTCAGGAGTTCA	-3287	NM_030641	APOL6	80830	Sx	66
350902	chr22:34371262-34371275	+	AGGTCAGGAGTTCA	2338	NM_030641	APOL6	80830	Sq	67
539798	chr6:31726203-31726216	+	AGGTCAGGAGTTCA	-5447	NM_019101	APOM	55937	Sq	61
539799	chr6:31729786-31729799	+	AGGTCAGGAGTTCA	-1864	NM_019101	APOM	55937	Sg1	49
168691	chr16:65426810-65426823	+	AGGTCAGGAGTTCA	-4430	NM_001018159	APPBP1	8883	Sg	65
168691	chr16:65426810-65426823	+	AGGTCAGGAGTTCA	-4430	NM_001018160	APPBP1	8883	Sg	65
168691	chr16:65426810-65426823	+	AGGTCAGGAGTTCA	-4430	NM_003905	APPBP1	8883	Sg	65
196786	chr17:55949339-55949352	-	AGGTCAGGAGTTCA	9010	NM_006380	APPBP2	10513	Sx	66
427496	chr3:57227730-57227743	-	AGGTCAGGAGTTCA	-9151	NM_012096	APPL	26060	Sq	67
427497	chr3:57229718-57229731	-	AGGTCAGGAGTTCA	-7163	NM_012096	APPL	26060	Sx	67
420143	chr3:57233271-57233284	-	AGGTCAAGAGTTCA	-3610	NM_012096	APPL	26060	Sx	67
427498	chr3:57235165-57235178	-	AGGTCAGGAGTTCA	-1716	NM_012096	APPL	26060	Sx	67
101950	chr13:32055066-32055079	-	AGGTCAGGAGTTCA	-3606	NM_015928	APRIN	23047	Sg1	64
101950	chr13:32055066-32055079	-	AGGTCAGGAGTTCA	-3545	NM_015032	APRIN	23047	Sg1	64
169755	chr16:87395989-87396002	-	AGGTCAGGAGTTCA	9841	NM_000485	APRT	353	Sq	61
169755	chr16:87395989-87396002	-	AGGTCAGGAGTTCA	9841	NM_001030018	APRT	353	Sq	61
169757	chr16:87408729-87408742	-	AGGTCAGGAGTTCA	-2899	NM_000485	APRT	353	Sg	65
169757	chr16:87408729-87408742	-	AGGTCAGGAGTTCA	-2899	NM_001030018	APRT	353	Sg	65
644786	chr9:32993464-32993477	+	AGGTCAGGAGTTCA	-6116	NM_175072	APTX	54840	Sx	67
644786	chr9:32993464-32993477	+	AGGTCAGGAGTTCA	-1858	NM_175073	APTX	54840	Sx	67
644786	chr9:32993464-32993477	+	AGGTCAGGAGTTCA	-1838	NM_175069	APTX	54840	Sx	67
641247	chr9:33000503-33000516	+	AGGTCAGAAGTTCA	-8897	NM_175073	APTX	54840	Sq	66
641247	chr9:33000503-33000516	+	AGGTCAGAAGTTCA	-8877	NM_175069	APTX	54840	Sq	66
278799	chr1:151101335-151101348	+	AGGTCAGGAGTTCA	-5330	NM_080429	AQP10	89872	Sg	65
278800	chr1:151103743-151103756	-	AGGTCAGGAGTTCA	-2909	NM_080429	AQP10	89872	Sq	67
43719	chr11:76976904-76976917	-	AGGTCAGGAGTTCA	-1411	NM_173039	AQP11	282679	Sg	52
51714	chr11:76984837-76984850	+	AGTTCAGGAGTTCA	6509	NM_173039	AQP11	282679	Sx	66
43720	chr11:76986653-76986666	-	AGGTCAGGAGTTCA	8338	NM_173039	AQP11	282679	Sg	65
39492	chr11:76988196-76988209	-	AGGTCAGCAGTTCA	9881	NM_173039	AQP11	282679	Sq	67
644812	chr9:33439430-33439443	+	AGGTCAGGAGTTCA	-1840	NM_004925	AQP3	360	Sq	67
640421	chr9:33444602-33444615	+	AGGTCAAGAGTTCA	-7012	NM_004925	AQP3	360	Sg	65
644810	chr9:33389378-33389391	+	AGGTCAGGAGTTCA	3139	NM_001170	AQP7	364	Sx	67
644811	chr9:33390565-33390578	+	AGGTCAGGAGTTCA	1952	NM_001170	AQP7	364	Sx	67
167377	chr16:25132343-25132356	-	AGGTCAGGAGTTCA	-3430	NM_001169	AQP8	343	Sg	65
144012	chr15:56224779-56224792	+	AGGTCAGGAGTTCA	7008	NM_020980	AQP9	366	Sx	67
143242	chr15:33044949-33044962	+	AGGTCAGGAGTTCA	4338	NM_014691	AQR	9716	Sx	67
143243	chr15:33052539-33052552	+	AGGTCAGGAGTTCA	-3252	NM_014691	AQR	9716	Sq	68
143244	chr15:33055337-33055350	+	AGGTCAGGAGTTCA	-6050	NM_014691	AQR	9716	Sx	58
41260	chr11:117943285-117943298	+	AGGTCAGGAGTTCA	-5036	NM_001655	ARCN1	372	Sg	65
38131	chr11:117944260-117944273	+	AGGTCAAGAGTTCA	-4061	NM_001655	ARCN1	372	Sx	67
673497	chrX:152722215-152722228	+	AGGTCAGGAGTTCA	-900	NM_003491	ARD1A	8260	Sx	67
673498	chrX:152725313-152725326	-	AGGTCAGGAGTTCA	-4011	NM_003491	ARD1A	8260	Sq	67
74005	chr12:47640514-47640527	-	AGGTCAGGAGTTCA	-2950	NM_001659	ARF3	377	Sq	67
74006	chr12:47642979-47642992	+	AGGTCAGGAGTTCA	-5402	NM_001659	ARF3	377	Sx	17
427520	chr3:57564910-57564923	-	AGGTCAGGAGTTCA	-6805	NM_001660	ARF4	378	Sg	63
121814	chr14:49439225-49439238	-	AGGTCAGGAGTTCA	9649	NM_001663	ARF6	382	Sx	67
331129	chr20:61365260-61365273	+	AGGTCAGTGGTTCA	-9350	NM_018209	ARFGAP1	55738	Sx	53
331129	chr20:61365260-61365273	+	AGGTCAGTGGTTCA	-9350	NM_175609	ARFGAP1	55738	Sx	53
328038	chr20:61373209-61373222	-	AGGTCAGGAGTTCA	-1388	NM_018209	ARFGAP1	55738	Sx	67
328038	chr20:61373209-61373222	-	AGGTCAGGAGTTCA	-1388	NM_175609	ARFGAP1	55738	Sx	67
351413	chr22:41573487-41573500	-	AGGTCAGGAGTTCA	4298	NM_014570	ARFGAP3	26286	Sx	67
615564	chr8:68422157-68422170	+	AGGTCAGGAGTTCA	-3691	NM_006421	ARFGEF1	10565	Sx	67
464789	chr4:154068066-154068079	-	AGGTCAGGAGTTCA	9362	NM_001025593	ARFIP1	27236	Sx	67
464789	chr4:154068066-154068079	-	AGGTCAGGAGTTCA	9362	NM_001025595	ARFIP1	27236	Sx	67
464789	chr4:154068066-154068079	-	AGGTCAGGAGTTCA	9362	NM_014447	ARFIP1	27236	Sx	67
43086	chr11:6462119-6462132	-	AGGTCAGGAGTTCA	-2961	NM_012402	ARFIP2	23647	Sg	65
328052	chr20:61811219-61811232	+	AGGTCAGGAGTTCA	-1410	NM_003224	ARFRP1	10139	Sx	67
328053	chr20:61812169-61812182	-	AGGTCAGGAGTTCA	-2373	NM_003224	ARFRP1	10139	Sg1	65
328054	chr20:61814477-61814490	+	AGGTCAGGAGTTCA	-4668	NM_003224	ARFRP1	10139	Sx	67
122400	chr14:67158134-67158147	-	AGGTCAGGAGTTCA	1815	NM_001172	ARG2	384	Sx	67
122401	chr14:67162509-67162522	+	AGGTCAGGAGTTCA	6177	NM_001172	ARG2	384	Sx	67
68875	chr12:29789608-29789621	+	AGGTCAAGAGTTCA	-420	NM_031920	ARG99	83857	Sx	67
73544	chr12:29833140-29833153	-	AGGTCAGGAGTTCA	-4194	NM_175861	ARG99	83857	Sx	67
476321	chr4:187245040-187245053	-	AGTTCAGGAGTTCA	7618	NM_021069	ARGBP2	8470	Sx	67
465544	chr4:187249403-187249416	+	AGGTCAGGAGTTCA	3268	NM_021069	ARGBP2	8470	Sx	67
421247	chr3:122768581-122768594	+	AGGTCAGAAGTTCA	-887	NM_001012659	ARGFX	503582	Sq	67
424087	chr3:122775171-122775184	+	AGGTCAGGAGTTCA	5703	NM_001012659	ARGFX	503582	Sp	5
420934	chr3:122779010-122779023	-	AGGTCACGAGTTCA	9555	NM_001012659	ARGFX	503582	Sx	71
42484	chr11:46674780-46674793	+	AGGTCAGGAGTTCA	3916	NM_004308	ARHGAP1	392	Sx	66
42485	chr11:46676513-46676526	+	AGGTCAGGAGTTCA	2183	NM_004308	ARHGAP1	392	Sq	67
464652	chr4:149004449-149004462	-	AGGTCAGGAGTTCA	-6596	NM_024605	ARHGAP10	79658	Sg	64
464653	chr4:149004874-149004887	+	AGGTCAGGAGTTCA	-6184	NM_024605	ARHGAP10	79658	Sx	67
464654	chr4:149019033-149019046	-	AGGTCAGGAGTTCA	7988	NM_024605	ARHGAP10	79658	Sg/x	3
143178	chr15:30690764-30690777	+	AGGTCAGGAGTTCA	-4219	NM_014783	ARHGAP11A	9824	Sx	67
143178	chr15:30690764-30690777	+	AGGTCAGGAGTTCA	-4219	NM_199357	ARHGAP11A	9824	Sx	67
143179	chr15:30693093-30693106	+	AGGTCAGGAGTTCA	-1890	NM_014783	ARHGAP11A	9824	Sg1	65
143179	chr15:30693093-30693106	+	AGGTCAGGAGTTCA	-1890	NM_199357	ARHGAP11A	9824	Sg1	65
10908	chr10:32251847-32251860	+	AGGTCAGGAGTTCA	5929	NM_018287	ARHGAP12	94134	Jo	67
10909	chr10:32261526-32261539	+	AGGTCAGGAGTTCA	-3750	NM_018287	ARHGAP12	94134	Sx	67
7075	chr10:32264772-32264785	+	AGGTCAGAAGTTCA	-6996	NM_018287	ARHGAP12	94134	Jb	67
174587	chr16:24927973-24927986	+	AGGTCAGGGGTTCA	6203	NM_001006634	ARHGAP17	55114	Sx	67
174587	chr16:24927973-24927986	+	AGGTCAGGGGTTCA	6203	NM_018054	ARHGAP17	55114	Sx	67
167366	chr16:24936287-24936300	+	AGGTCAGGAGTTCA	-2111	NM_001006634	ARHGAP17	55114	Sq	67
167366	chr16:24936287-24936300	+	AGGTCAGGAGTTCA	-2111	NM_018054	ARHGAP17	55114	Sq	67
167368	chr16:24939883-24939896	+	AGGTCAGGAGTTCA	-5707	NM_001006634	ARHGAP17	55114	Sg	65
167368	chr16:24939883-24939896	+	AGGTCAGGAGTTCA	-5707	NM_018054	ARHGAP17	55114	Sg	65
538033	chr6:130067068-130067081	+	AGGTCAGGAGTTCA	5995	NM_033515	ARHGAP18	93663	Sx	67
13032	chr10:99032809-99032822	-	AGGTCAGGAGTTCA	9581	NM_032900	ARHGAP19	84986	Sq	66
13033	chr10:99045001-99045014	+	AGGTCAGGAGTTCA	-2598	NM_032900	ARHGAP19	84986	Sx	67
13034	chr10:99046784-99046797	+	AGGTCAGGAGTTCA	-4381	NM_032900	ARHGAP19	84986	Sg	65
13035	chr10:99048681-99048694	-	AGGTCAGGAGTTCA	-6291	NM_032900	ARHGAP19	84986	Sx	57
11382	chr10:49490093-49490106	-	AGGTCAGGAGTTCA	-6962	NM_021226	ARHGAP22	58504	Sg	65
523819	chr5:142128684-142128697	-	GGGTCAAGAGTTCA	-1779	NM_015071	ARHGAP26	23092	FLAM_C	61
192278	chr17:40867813-40867826	-	AGGTCAGAAGTTCA	-9046	NM_199282	ARHGAP27	201176	Sx	65
279138	chr1:157843788-157843801	-	AGGTCAGGAGTTCA	9032	NM_001025598	ARHGAP30	257106	Sg	65
279138	chr1:157843788-157843801	-	AGGTCAGGAGTTCA	9032	NM_181720	ARHGAP30	257106	Sg	65
673495	chrX:152703302-152703315	+	AGGTCAGGAGTTCA	9243	NM_001666	ARHGAP4	393	Sx	67
673496	chrX:152710298-152710311	-	AGGTCAGGAGTTCA	2234	NM_001666	ARHGAP4	393	Sx	67
673497	chrX:152722215-152722228	+	AGGTCAGGAGTTCA	-9670	NM_001666	ARHGAP4	393	Sx	67
672593	chrX:11033952-11033965	+	AGGTCAGGAGTTCA	9800	NM_013423	ARHGAP6	395	Sq	65
351492	chr22:43465826-43465839	+	AGGTCAGGAGTTCA	-3149	NM_001017526	ARHGAP8	23779	Sq	67
351492	chr22:43465826-43465839	+	AGGTCAGGAGTTCA	-3149	NM_181335	ARHGAP8	23779	Sq	67
351493	chr22:43467615-43467628	+	AGGTCAGGAGTTCA	-1360	NM_001017526	ARHGAP8	23779	Sq	67
351493	chr22:43467615-43467628	+	AGGTCAGGAGTTCA	-1360	NM_181335	ARHGAP8	23779	Sq	67
74512	chr12:56162933-56162946	+	AGGTCAGGAGTTCA	5931	NM_032496	ARHGAP9	64333	Sx	70
198123	chr17:77415321-77415334	-	AGGTCAGGAGTTCA	7193	NM_004309	ARHGDIA	396	FLAM_C	68
198124	chr17:77426653-77426666	+	AGGTCAGGAGTTCA	-4126	NM_004309	ARHGDIA	396	Sq	66
198125	chr17:77426958-77426971	+	AGGTCAGGAGTTCA	-4431	NM_004309	ARHGDIA	396	Sx	67
198126	chr17:77431944-77431957	+	AGGTCAGGAGTTCA	-9417	NM_004309	ARHGDIA	396	Sg	66
73218	chr12:15004923-15004936	-	AGGTCAGGAGTTCA	893	NM_001175	ARHGDIB	397	Sq	67
167426	chr16:267856-267869	-	AGGTCAGGAGTTCA	-2759	NM_001176	ARHGDIG	398	Sx	67
239285	chr19:47077768-47077781	-	AGGTCAGAGGTTCA	-2505	NM_199002	ARHGEF1	9138	Sx	67
239285	chr19:47077768-47077781	-	AGGTCAGAGGTTCA	-1326	NM_004706	ARHGEF1	9138	Sx	67
239285	chr19:47077768-47077781	-	AGGTCAGAGGTTCA	-1326	NM_198977	ARHGEF1	9138	Sx	67
279711	chr1:17601854-17601867	-	AGGTCAGGAGTTCA	-9769	NM_018125	ARHGEF10L	55160	Sq	67
279714	chr1:17604615-17604628	-	AGGTCAGGAGTTCA	-7008	NM_018125	ARHGEF10L	55160	Sx	63
279722	chr1:17613554-17613567	+	AGGTCAGGAGTTCA	1918	NM_018125	ARHGEF10L	55160	Sq	67
274979	chr1:17615973-17615986	-	AGGTCAGCAGTTCA	4350	NM_018125	ARHGEF10L	55160	Sq	67
279726	chr1:17620669-17620682	-	AGGTCAGGAGTTCA	9046	NM_018125	ARHGEF10L	55160	Sx	67
41358	chr11:119717196-119717209	-	AGGTCAGGAGTTCA	4053	NM_015313	ARHGEF12	23365	Sx	65
38137	chr11:119719970-119719983	+	AGGTCAAGAGTTCA	6814	NM_015313	ARHGEF12	23365	Sx	68
61683	chr11:119721398-119721411	+	GGTTCAGGAGGTCA	8242	NM_015313	ARHGEF12	23365	Y	57
198202	chr17:8146056-8146069	-	AGGTCAGGAGTTCA	-8246	NM_173728	ARHGEF15	22899	Sg	65
198203	chr17:8148031-8148044	-	AGGTCAGGAGTTCA	-6271	NM_173728	ARHGEF15	22899	Sx	67
198204	chr17:8150073-8150086	+	AGGTCAGGAGTTCA	-4242	NM_173728	ARHGEF15	22899	Sx	67
198205	chr17:8161895-8161908	+	AGGTCAGGAGTTCA	7580	NM_173728	ARHGEF15	22899	Sx	67
244468	chr19:7352349-7352362	+	AGGTCAGGAGTTCA	483	NM_015318	ARHGEF18	23370	Sq	63
[truncated: 25,899 more rows]

## Sheet: stats
	DR2	gene
total	18501	10854
RA responsive gene (direct/indirect)	363	193
ENCODE RARA ChIP-chip	11	11
DNase hypersensitive site	8	9
